# Supplementary material for: The JAK2/STAT3/CCND2 Axis promotes colorectal Cancer stem cell persistence and radioresistance
Source: J Exp Clin Cancer Res. 2019 Sep 11;38:399. doi: 10.1186/s13046-019-1405-7 (PMC6737692; doi:10.1186/s13046-019-1405-7)
Supplement: Supplementary file 1 — Consisting of Supplementary Material and Methods, Supplementary Tables S1-S14, and Supplementary Figure legends. (ZIP 758 kb) [file 13046_2019_1405_MOESM1_ESM.zip]

Archive with 2 entries (2 files):
- JECC-D-19-01127_Additional file 1_NJS.docx
- Supplementary Table S3 for Additional File 1.xlsx
