# Supplementary material for: The JAK2/STAT3/CCND2 Axis promotes colorectal Cancer stem cell persistence and radioresistance
Source: J Exp Clin Cancer Res. 2019 Sep 11;38:399. doi: 10.1186/s13046-019-1405-7 (PMC6737692; doi:10.1186/s13046-019-1405-7)
Supplement: Supplementary file 1 — Consisting of Supplementary Material and Methods, Supplementary Tables S1-S14, and Supplementary Figure legends. (ZIP 758 kb) [file 13046_2019_1405_MOESM1_ESM.zip › Supplementary Table S3 for Additional File 1.xlsx]

## Sheet: GSE15781
Supplementary Table3. DEG List of GSE15781
Gene.symbol	logFC	P.Value
GAS1	5.58569	1.63e-05
SFRP4	5.01584	0.000193
DPT	4.8862	0.00011
SFRP2	4.54437	0.000138
F13A1	4.42256	0.000143
ZFHX4	4.38038	6.31e-05
PTGIS	4.32724	7.26e-06
PLN	4.31478	8.65e-05
CXCL12	4.08117	0.000177
THBS4	4.05286	0.000939
HSPB8	4.02893	4.55e-05
COLEC12	4.02096	2.22e-05
CPXM2	4.00366	2.16e-05
THBS2	3.90946	0.000158
FGF7	3.9086	2.36e-06
RSPO3	3.89524	2.22e-05
SYNM	3.88883	0.00434
LMOD1	3.81972	0.000239
RNF150	3.72793	2.07e-05
TAGLN	3.65652	1.87e-05
ASPN	3.64337	0.00013
GLI3	3.64204	2.8e-06
RSPO3	3.61465	1.2e-05
FXYD6	3.58575	2.22e-05
IL6	3.57742	0.00196
MGP	3.57689	3.45e-05
FLNC	3.53398	0.000535
RERG	3.5336	5.73e-05
MYLK	3.53278	0.0001
MFAP5	3.52377	5.03e-05
KCNMB1	3.4742	0.000116
BNC2	3.43831	5.36e-07
COPZ2	3.41181	1.28e-05
TPM2	3.40306	8.66e-05
SCRG1	3.38167	0.00112
SRPX	3.36871	0.000183
PRKD1	3.34399	7.85e-06
CLU	3.3228	7.17e-05
SELE	3.31984	0.0182
MEDAG	3.30747	4.04e-06
CNN1	3.30617	0.0014
AOC3	3.30538	5.02e-05
RAMP1	3.30429	0.000852
MEIS1	3.30096	2.36e-06
NPPC	3.29305	0.000306
CHRDL1	3.26007	0.00209
ST6GALNAC5	3.248	7.85e-06
CFL2	3.24243	0.000101
AGTR1	3.22629	0.000365
PLA2G5	3.20734	2.31e-05
ROR2	3.19471	3.98e-06
CHI3L2	3.19288	0.000728
TGFB3	3.1911	8.65e-05
SFRP1	3.17792	0.0141
HSD17B6	3.17669	0.000255
MEIS2	3.17138	3.45e-05
FAP	3.16976	0.00772
CYR61	3.14971	4.77e-05
GUCY1A3	3.14667	3.18e-05
CILP	3.135	0.0143
C7	3.11135	0.0179
PDGFRL	3.10362	0.00097
MN1	3.10169	4.79e-06
FGF2	3.09835	5.36e-07
GFPT2	3.08644	0.000116
GREM1	3.08554	0.000176
STON1	3.085	1.38e-05
NEXN	3.08483	6.46e-05
TNFAIP6	3.07928	0.000663
FAM129A	3.05537	6.5e-05
SNCA	3.04863	3.45e-05
ANGPTL1	3.03459	0.00189
MAP6	3.02413	3.06e-05
ZEB1	3.02383	0.000178
SPARCL1	3.0216	5.63e-05
COL12A1	3.01302	0.000521
REEP1	3.00763	0.00146
AKAP12	3.00718	2.36e-06
PCP4	3.00424	0.0384
TNC	2.99361	3.98e-06
IGF1	2.99149	0.00108
TSHZ2	2.98293	0.000114
COL8A1	2.97767	0.00037
FIBIN	2.9755	0.000344
MMP2	2.96195	2.64e-05
DPYSL3	2.95915	3.97e-05
OGN	2.95758	0.0175
DDR2	2.95554	4.04e-06
PDLIM3	2.954	1.08e-05
SPAG4	2.95369	5.04e-05
SDPR	2.95348	0.000846
FERMT2	2.95183	3.45e-05
MPDZ	2.94742	1.46e-05
CNRIP1	2.94351	3.98e-06
FAM129A	2.93906	5.21e-05
NKX3-2	2.93416	0.000301
HOPX	2.92503	0.000476
GEM	2.92394	1.49e-05
RGS2	2.91147	1.05e-05
KCNJ8	2.90676	0.000159
MORN5	2.90192	0.0384
SCHIP1	2.89802	1.2e-05
GULP1	2.8906	7.39e-05
FHOD3	2.88751	2.22e-05
MRC1	2.88683	2.16e-05
NRXN3	2.87891	0.00461
CES1	2.86752	0.000267
VSIG4	2.86665	0.000249
CALD1	2.86591	0.000183
ANGPT1	2.85468	0.000164
MAOB	2.85403	0.000262
TRPC1	2.84852	2.36e-06
PPP1R14A	2.84659	0.000861
FOLR2	2.84353	0.000143
COX7A1	2.84271	7.25e-06
EFS	2.84167	2.01e-05
FAM20A	2.83596	0.000302
SERPINE1	2.834	0.00425
CRYAB	2.83215	0.00021
BCHE	2.81548	0.0103
SELM	2.81084	5.36e-07
KCNN3	2.80883	0.000397
FAXC	2.80041	0.000561
PBX3	2.79942	9.04e-05
FLNA	2.79737	2.74e-05
ECM2	2.79338	0.000173
OMD	2.78611	0.000389
SPEG	2.7852	0.000755
CCL2	2.78002	8.76e-06
CES1	2.77511	0.000111
BEND5	2.77343	0.000117
PTRF	2.77161	3.98e-06
COL6A2	2.76942	3.98e-06
MYH11	2.76673	0.00362
TMEM35A	2.76483	0.0198
TNXB	2.76438	0.00984
SUGCT	2.76038	0.000121
HSPB7	2.76021	0.000337
HACD1	2.74562	0.00116
ACTA2	2.74499	2.22e-05
CXCL12	2.74291	0.00015
SLC2A3	2.73974	0.00212
C4B///C4A	2.73815	3.11e-05
PDLIM7	2.73722	0.000469
DZIP1	2.73173	4.04e-05
RGMA	2.72786	0.00147
CTHRC1	2.72538	0.00586
FILIP1	2.71475	0.00135
FRMD6	2.71069	2.51e-05
GNAO1	2.7096	0.0044
FLRT2	2.70763	5.99e-05
SGCE	2.70685	4.45e-05
PTGER3	2.70093	0.00146
MITF	2.69719	3.41e-05
CPEB1	2.69184	2.36e-06
PALLD	2.68866	3.67e-05
ARMCX1	2.68804	1.16e-05
PHLDB2	2.68664	1.46e-05
TPST1	2.67691	2.36e-06
FHL1	2.67477	0.00109
PTX3	2.67068	0.000684
FGFR1	2.67035	5.27e-05
TMEM47	2.66936	6.95e-06
DFNA5	2.66583	0.000284
GLT8D2	2.6657	0.000562
CAV1	2.66415	2.22e-05
JAM3	2.66287	2.36e-06
AOX1	2.66087	7.86e-05
KANK2	2.66068	1.87e-05
TUBB6	2.66035	6.1e-06
MAP1A	2.65631	2.8e-06
FBLN1	2.65609	0.000241
PCDH7	2.65377	2.8e-06
ZNF331	2.65314	1.99e-05
C3	2.65228	0.000112
POSTN	2.65142	0.0066
PTGS2	2.64794	0.000777
TUBA1A	2.64641	2.23e-05
CCL8	2.64411	8.65e-05
ITGBL1	2.64303	0.0106
FAM110B	2.64038	3.93e-05
SYNC	2.63981	8.94e-05
ZNF521	2.63673	2.2e-05
DES	2.63531	0.0133
ITGA7	2.63468	0.00055
CYP1B1	2.62769	0.00846
RAB31	2.62742	2.38e-05
FCN1	2.62669	0.000469
UCHL1	2.62346	0.00536
RGS16	2.61976	0.00331
RUNX1T1	2.61843	2.08e-05
GYPC	2.61722	2.36e-06
PTGDS	2.61528	0.00249
SORBS1	2.61511	0.00328
POPDC2	2.61418	0.00182
C1S	2.61356	3.98e-06
MASP1	2.60384	0.00156
HTRA1	2.59931	6.83e-05
PNMAL1	2.59917	0.000305
CSPG4	2.59895	0.000483
SLC22A17	2.59887	2.99e-06
GAMT	2.59733	3.65e-05
PTGFR	2.59127	0.000158
EMILIN1	2.58936	1.3e-06
NNMT	2.58909	1.89e-05
C3orf18	2.58239	9.53e-05
MAP1B	2.58177	0.00073
PRICKLE2	2.57897	2.22e-05
MXRA7	2.57744	5.6e-06
RAB9B	2.57449	0.00209
COL6A1	2.57032	3.71e-06
RECK	2.56647	1.05e-05
MRGPRF	2.5593	9.18e-05
FBN1	2.55911	2.51e-05
JAM2	2.5574	5.04e-05
EML1	2.55734	3.79e-05
SULF1	2.55527	0.00106
TCEAL7	2.55237	5.52e-06
TCEA2	2.54901	0.000204
SSPN	2.54037	0.000254
RASL12	2.53199	9.83e-05
BAG2	2.53114	0.0011
SNAP25	2.53112	0.000254
CCDC69	2.53039	6.49e-05
KCNE4	2.52875	1.51e-05
FZD7	2.5238	8.02e-05
SLC9A7	2.52236	0.0255
PRKCDBP	2.52152	9.69e-06
MMP23B	2.5214	5.4e-05
CD163	2.5189	9.59e-05
GALNT15	2.51811	0.000627
CARTPT	2.51718	0.0257
RRAD	2.51636	0.000538
DCN	2.5158	4.4e-05
TSPAN2	2.50948	0.000683
RIMKLB	2.50907	6.07e-05
RARRES2	2.5079	1.6e-05
SLIT3	2.50751	0.000299
C1R	2.50528	1.6e-05
SMTN	2.50242	0.0165
SERPINF1	2.49928	3.24e-05
COL6A3	2.49023	1.46e-05
FEZ1	2.48943	2.36e-06
RGN	2.48778	0.00285
LRFN5	2.48371	0.000487
ADAMTS2	2.48048	0.000404
OLFM1	2.4795	0.000321
ELOVL4	2.47728	8.43e-06
NXN	2.47504	2.16e-05
PDZRN3	2.46997	1.05e-05
TCEAL3	2.4663	1.94e-05
SLC24A3	2.46177	1.75e-05
ACTG2	2.46149	0.00082
SCAMP1	2.46148	0.0264
INHBA	2.45484	0.0285
PMP22	2.45359	0.000104
PYGM	2.4514	0.0045
COL1A1	2.44859	0.0181
CDO1	2.44707	0.0005
LUM	2.4375	2.03e-05
AEBP1	2.43594	0.000188
ANGPTL2	2.42896	3.45e-05
PHLDA3	2.42516	5.76e-05
COL3A1	2.42036	4.33e-05
ENOX1	2.41885	0.000155
TUBB2B	2.41593	0.000337
CLEC4E	2.4134	0.000584
MFAP4	2.41101	0.000848
UBE2E2	2.41004	8.15e-05
MICU3	2.40993	3.76e-05
ZNF471	2.40657	0.0003
FLNC	2.40646	0.00199
CLMP	2.40506	0.000105
COL15A1	2.40186	0.000663
FIGF	2.40094	0.0107
RAB34	2.40029	2.8e-06
PER3	2.39844	0.00238
FBXO32	2.39385	0.00188
SH3BP5	2.39201	6.5e-05
PALM	2.39112	2.22e-05
COL5A2	2.38483	0.00142
SCRT1	2.38213	0.000405
F8	2.38189	9.13e-05
LGALS1	2.37931	1.38e-05
CES1	2.37357	0.000222
IFIT1	2.37236	0.000561
G0S2	2.37228	0.014
NLGN4Y	2.37043	4.1e-05
TMEM45A	2.3692	0.000497
COL5A1	2.36846	0.000543
CTGF	2.36333	0.000612
TRPS1	2.36259	3.1e-05
SMARCA1	2.36012	4.49e-05
LAMA2	2.3528	2.23e-05
OLFML3	2.35218	0.000442
FMO2	2.35184	0.000405
SOBP	2.35113	0.000561
DUSP1	2.35062	0.000118
NDN	2.35017	3.56e-05
ZSCAN18	2.3494	0.000341
FBXO32	2.34822	0.000802
TSPAN4	2.34474	2.36e-06
ADAMTS1	2.34298	0.000402
HDGFRP3	2.34017	0.000252
ARMCX2	2.33742	8.66e-05
DPYD	2.33658	1.09e-05
PRNP	2.33646	7.79e-05
AMIGO2	2.33257	0.00214
PTN	2.32957	0.0288
CD69	2.32802	0.00138
SMARCD3	2.32764	1.69e-05
TMOD1	2.32459	0.00152
PCDHGA1///PCDHGA2///PCDHGA3///PCDHGA4///PCDHGA5///PCDHGA6///PCDHGA7///PCDHGA9///PCDHGA10///PCDHGA11///PCDHGB1///PCDHGB2///PCDHGB3///PCDHGB5///PCDHGB6///PCDHGB7///PCDHGC4///PCDHGC5///PCDHGA12///PCDHGA8///PCDHGB4///PCDHGC3	2.32455	6.35e-05
PTGS1	2.32021	0.0035
VCAN	2.31824	0.000911
CCL11	2.31584	0.015
IGFBP6	2.31455	0.000135
ANTXR1	2.30943	6.87e-05
CD109	2.30598	0.00071
FABP3	2.30557	0.000431
FCGR2B	2.30378	0.000405
EMP3	2.29271	2.8e-06
LAYN	2.29079	0.00011
FOLR3	2.28918	0.000671
SPARC	2.28863	0.000979
MLLT11	2.28465	3.16e-05
ACTC1	2.284	0.000755
SERPING1	2.28137	1.82e-05
COL1A2	2.27611	0.000117
LY96	2.27418	1.82e-05
RAI2	2.26867	0.00116
NAP1L3	2.26714	0.000165
GPM6A	2.26636	0.0317
PRRX1	2.26582	0.000113
PDGFC	2.26455	2.75e-05
EGR2	2.24783	0.0248
ESR1	2.24645	0.000188
C5AR1	2.2462	0.000996
GJC1	2.23378	0.00116
FCGR1B///FCGR1A	2.23371	0.00228
ROR1	2.23315	0.0143
NPY	2.23206	0.00611
SLC16A2	2.22894	2.85e-05
ACKR1	2.22731	0.00812
GNG11	2.22634	3.38e-05
PLEKHO1	2.22553	1.06e-05
FCGR2B	2.2247	0.00071
NFASC	2.2218	0.00896
FKBP7	2.2217	1.46e-05
THBS1	2.20944	0.000305
NR4A3	2.20872	5.83e-05
DIP2C	2.2086	0.000175
LHFP	2.20625	2.08e-05
TNFSF12	2.20562	3.45e-05
SYNGR1	2.20555	0.000101
PRKG1	2.20447	0.00272
TEX29	2.19539	0.00281
PCDHB16	2.19424	2.39e-05
C1orf162	2.19272	1.67e-05
AP1S2	2.19067	4.88e-05
GPM6B	2.18867	0.0111
TNS1	2.18847	4.14e-05
TCEAL2	2.18578	8.65e-05
ZNF683	2.18142	0.00386
WFDC1	2.1811	0.00237
GPX8	2.17996	9.58e-05
HMCN1	2.17402	0.000337
MOXD1	2.17301	0.00104
GHR	2.17295	0.0136
MPPED2	2.17258	0.00668
THY1	2.17109	3.45e-05
CFH	2.17034	0.000373
SYNE1	2.16923	5.15e-05
ANKRD35	2.16574	0.000102
MS4A4A	2.16257	0.000117
ALPK2	2.16201	0.0204
VLDLR	2.15712	0.00922
PCDHB5	2.15685	0.000357
SPG20	2.15336	0.00378
C16orf45	2.15316	8.03e-05
PGM5	2.15246	0.00324
DNAJB5	2.1521	0.00299
RGL1	2.14942	0.000273
C1QTNF3	2.1474	0.000767
ZEB2	2.14436	5.44e-05
LOX	2.14209	0.00577
SNURF///SNRPN	2.13669	8.65e-05
IFFO1	2.13622	1.74e-05
PPBP	2.13471	0.0189
SMOC2	2.13246	0.0011
MAP3K12	2.13003	9.75e-05
FILIP1L	2.12988	9e-05
CERCAM	2.1281	0.00185
LOXL4	2.1261	0.000655
ARHGAP10	2.1232	0.000589
CTSK	2.12045	0.000897
PPP1R1A	2.11963	0.00496
EBF1	2.11831	0.00017
RDX	2.11354	5.04e-05
CCDC102A	2.11271	8.65e-05
CD86	2.10896	0.000183
OR11L1	2.1042	0.00481
VCAM1	2.09839	0.000175
APOD	2.09641	0.0111
BACE1	2.0962	6.1e-06
LARP6	2.09355	0.000993
PKD2	2.09293	0.000115
ADARB1	2.09167	0.000531
FMN2	2.08878	0.0139
DNAJB4	2.08766	0.00995
MXRA5	2.08553	0.00361
PDLIM2	2.08189	8.08e-05
EVI2A	2.08175	0.000217
LAMB2	2.08121	5.58e-06
PDE4DIP	2.08081	0.00256
ST8SIA1	2.08011	0.00484
MAF	2.07973	0.000142
CCDC88A	2.07368	0.000412
HSD11B1	2.07218	0.00588
LPAR1	2.0712	0.000321
WASF1	2.06831	5.15e-05
ZNF532	2.06785	0.000483
PALMD	2.06299	0.000401
CAV2	2.0623	7.46e-05
GPR183	2.0613	7.24e-06
PDLIM4	2.06081	0.000191
PTPRM	2.06022	5.15e-06
C10orf10	2.05972	0.00369
DAAM2	2.0549	0.00021
LIMS3	2.05477	0.00295
IGFBP4	2.05352	2.01e-05
GPNMB	2.05241	0.000779
PCOLCE	2.04934	0.000562
PLTP	2.04763	0.00176
HACD4	2.04753	8.15e-05
IL1R1	2.04335	2.24e-05
CPXM1	2.04302	0.0136
CHST15	2.04262	3.11e-05
TGFB1I1	2.04199	0.000162
TUSC3	2.04188	3.89e-05
ITPR1	2.03737	3.51e-05
VMO1	2.0331	0.000377
GNAI1	2.03151	7.24e-06
VIM	2.02826	4.6e-05
HSPB6	2.02624	0.00227
RNF4	2.0259	0.0426
ARHGEF17	2.02574	1.78e-05
BNIP3	2.0229	0.00195
SDC2	2.02217	0.000137
CRISPLD2	2.02214	7.99e-06
CIART	2.02179	0.026
NR4A2	2.02176	0.0194
S100A8	2.0213	0.0222
DSE	2.01856	7.49e-05
KATNAL1	2.01561	0.00197
LOXL1	2.01368	0.000263
PDLIM7	2.01227	0.00199
EFEMP2	2.00928	1.46e-05
LTBP1	2.00864	3.65e-05
ATP8B4	2.00791	8.03e-05
CCL3	2.00672	0.0482
FOXF1	2.00411	0.00077
EVA1B	2.00366	3.23e-05
AP1S2	1.99992	2.82e-05
GPR34	1.99898	0.000422
PLA2G4C	1.99845	0.000701
CRISPLD1	1.99501	0.00378
HAS1	1.99339	0.000165
NR4A1	1.9912	0.00434
SLC2A14	1.99101	0.00204
LMO3	1.9877	0.0352
MS4A7	1.98754	0.000572
PRR16	1.98573	0.000233
NRP2	1.98438	0.00576
NR4A3	1.97989	0.00423
HOXB2	1.979	1.63e-05
TSHZ3	1.97747	2.8e-06
DEFB118	1.97199	0.0122
DLC1	1.97035	3.51e-05
GSTT2	1.97002	0.00116
NBEA	1.96999	0.0411
ZMAT1	1.96942	0.00586
ITM2A	1.96792	0.00375
PDPN	1.96776	0.0116
EPB41L3	1.96443	0.000457
PCDHB10	1.96333	0.00215
DYSF	1.96269	0.000345
FNBP1	1.96211	0.00031
CSRP1	1.96116	0.000362
EVA1C	1.95898	0.028
FSTL1	1.95756	0.000102
PPP1R12B	1.95609	0.0155
TSPAN18	1.95523	0.00174
KLHL5	1.95486	0.000773
DENND5A	1.95459	0.000139
LYNX1	1.95333	0.00764
KL	1.95332	0.00327
OSMR	1.95104	0.000183
FAXDC2	1.95036	0.0104
BCL6	1.9502	0.000155
VAMP5	1.94774	6.1e-06
RAB23	1.94453	0.00284
C1orf54	1.94311	6.99e-05
PSD	1.94153	0.0177
DYRK3	1.94109	0.00434
FZD1	1.94094	0.000243
MDFIC	1.93966	4.66e-05
GJA1	1.93478	0.000231
PLCL1	1.93437	0.00066
KIAA0408	1.93295	0.00437
ZNF25	1.93282	2.16e-05
XG	1.93237	0.00375
PDE2A	1.93176	0.00241
MAN1C1	1.9304	0.000663
ARHGAP6	1.93028	0.00233
NR3C1	1.92548	5.4e-05
ROBO1	1.92451	0.000861
ANTXR1	1.92387	0.0297
FPR1	1.92292	0.0101
SLIT2	1.92227	0.000657
FAM20C	1.92064	0.00015
CITED2	1.91957	0.0063
MFAP2	1.91784	0.0142
NINL	1.91687	0.0105
RCAN2	1.91663	0.00371
PRAF2	1.91628	6.1e-06
S100A12	1.91499	0.0132
KCNH2	1.91412	0.0184
AASS	1.9141	0.000684
LAMA4	1.91249	2.01e-05
STMN3	1.9123	2.36e-06
HSPB2	1.91082	3.21e-05
RAI14	1.90958	0.00105
EPDR1	1.90941	0.0157
ADGRL2	1.90739	0.000134
ADAMTS4	1.90691	0.00715
GLIPR2	1.90531	0.000217
CTSL	1.90478	0.000337
CMYA5	1.90373	0.00018
DPYSL4	1.90317	0.00167
CCL14	1.90279	0.00159
PBX1	1.89876	6.61e-05
MRVI1	1.89042	0.0444
ISLR	1.8901	0.000299
ZCCHC24	1.88987	2.8e-05
PHYHD1	1.88921	0.0139
GLRB	1.8875	0.000191
CLEC2B	1.88721	5.44e-05
TIMP3	1.88609	0.000359
OR52E2	1.88602	0.00211
RBMS1	1.88478	1.82e-05
CDH11	1.88424	0.002
GNAZ	1.88215	0.043
TLR2	1.8804	0.0107
APBB1	1.87658	0.000114
RCAN1	1.87488	0.00013
CCL13	1.87264	0.00592
TSPYL2	1.86985	0.000173
ACTN1	1.86261	6.01e-05
PLPP1	1.86237	0.000373
BOC	1.86211	0.00152
C1QTNF7	1.86149	0.00771
C3orf14	1.86078	0.00155
CSRP2	1.86031	0.000499
QKI	1.85577	0.0039
NME5	1.85556	0.00217
RBP1	1.85437	0.00155
ADGRA2	1.85027	8.03e-05
CPE	1.84944	0.00253
PTCHD1	1.84898	0.0282
HCFC2	1.84879	0.000369
GADD45B	1.84483	0.000405
MAGEH1	1.84362	2.22e-05
FCGR2C///FCGR2A	1.84343	0.00333
HOXD10	1.84298	0.034
P2RX1	1.84196	0.0071
KCNMB4	1.83953	0.00246
RNF112	1.83865	0.0148
CACNA2D3	1.83835	0.00121
CD14	1.83751	0.00025
CNPY4	1.83443	1.32e-05
NUAK1	1.83395	0.000934
KLF9	1.83319	0.000217
CD36	1.83209	0.0213
FCER1A	1.8311	0.0172
LCA5	1.83055	0.000867
SLC26A10	1.83044	0.00202
FAM13C	1.82462	0.000867
LATS2	1.8243	5.68e-05
ADAMTS5	1.82367	0.00396
CCBE1	1.82138	0.000929
DMPK	1.82024	0.0146
AIF1	1.81815	2.22e-05
MYO5A	1.8181	0.000282
RADIL	1.81802	0.00107
HBB	1.81786	0.00965
GPRASP1	1.81733	0.000949
CDC42EP3	1.81705	0.000391
MYOC	1.81617	0.0181
EGR1	1.81561	0.0166
SVIL	1.81397	0.00665
TCF4	1.81395	2.01e-05
MAP4K4	1.81393	1.89e-05
PIEZO2	1.81362	0.00187
FBLN5	1.81204	0.000269
ATL1	1.80563	0.00714
EHD3	1.80563	0.000457
FAM49A	1.80562	0.000105
LIX1L	1.80475	0.000137
NCS1	1.8046	0.00746
PNMA1	1.8042	0.000649
PDGFRB	1.8032	0.00118
ATF3	1.803	0.0486
IFNG	1.79987	0.0167
GAGE8///GAGE12I///GAGE6///GAGE5///GAGE4///GAGE2C	1.79949	0.00324
CHN1	1.79881	0.00197
SCUBE2	1.79797	0.00071
CHRNA3	1.79653	0.035
LSAMP	1.79447	0.00203
MGARP	1.79419	0.00494
CPZ	1.79397	0.00885
SSBP2	1.79201	0.022
SOGA3///KIAA0408	1.79088	0.0142
ZFP36L1	1.79019	7.19e-05
FNDC4	1.78751	0.000127
HLX	1.78718	0.000134
LMO2	1.78613	6.49e-05
MYOM1	1.78424	0.0194
GPC6	1.78393	0.000601
ARRDC3	1.78199	0.000938
LILRB3	1.78115	0.00543
ACTN1	1.78048	0.00014
PPM1M	1.7803	3.65e-05
TEK	1.78009	0.0188
C10orf107	1.77975	0.00446
FRY	1.77954	0.000671
GUCY1B3	1.77924	0.000631
PAPLN	1.77903	0.00798
P2RX7	1.77887	0.000664
ADAMTS6	1.77861	0.00194
MMP19	1.77753	0.00296
AIF1	1.77605	5.44e-05
YPEL4	1.77595	0.000168
ADAMTS9	1.77584	0.00209
GLIPR1	1.77566	3.38e-05
FLI1	1.77511	0.000179
NLRP3	1.77042	0.00903
NXPE3	1.77018	0.00189
BASP1	1.77014	0.00544
FAM65B	1.76945	0.00044
PRELP	1.76887	0.00237
PLEC	1.76718	0.000345
NRIP3	1.76636	0.0241
SHC4	1.76306	0.000406
COL4A4	1.76221	0.00371
TPM1	1.76206	0.00719
NUDT11	1.76153	0.00792
DBN1	1.75852	0.000147
DEGS1	1.75662	3.98e-06
RTN1	1.75524	0.00105
EID1	1.75383	5.44e-05
PCDHB7	1.75208	0.00124
S100B	1.74355	0.0278
PHACTR1	1.74312	0.0106
CYBRD1	1.74225	0.00496
CPVL	1.74124	0.000303
TYROBP	1.74119	7.59e-05
LYVE1	1.73957	0.000628
COL18A1	1.73881	0.000286
STOM	1.73695	0.00103
ANKS1B	1.73655	0.00729
LILRB2	1.73613	0.00265
ABLIM3	1.73522	0.000537
HHEX	1.73434	0.00106
CDKN1A	1.73303	6.65e-05
MS4A6A	1.73286	0.00033
PLEKHH2	1.7328	0.017
ARHGEF39	1.73262	0.00105
VEGFC	1.73039	7.51e-05
CNGA3	1.72785	0.0254
ANXA6	1.72605	6.84e-06
POMC	1.72468	0.00356
C5orf46	1.72249	0.0479
PLEK	1.72096	0.0224
P3H3	1.71564	0.00128
PKIA	1.71308	0.00178
AXL	1.71096	0.000347
ZNF512B	1.71036	0.000232
TMEM140	1.71033	9.32e-05
C14orf37	1.70982	0.00174
MPP2	1.70964	0.0024
JAKMIP2	1.70914	0.0031
NAP1L5	1.70846	0.0167
HS3ST3A1	1.70785	0.00298
HOMER3	1.70691	6.34e-05
FGF10	1.70635	0.00237
NPTX2	1.70465	0.0173
PTHLH	1.70437	0.00118
KRBA1	1.70051	2.78e-05
MAFB	1.70047	0.00128
ZBTB4	1.69971	0.000179
LOXL2	1.69953	0.0173
RASSF2	1.69924	8.38e-05
IGFBP7	1.69839	0.000235
PARVA	1.69684	0.000216
CLIC4	1.69665	0.00616
PGM5	1.6953	0.00603
PDGFRA	1.68607	0.00877
EDNRA	1.68587	0.00425
PALM2-AKAP2	1.68561	2.22e-05
SRGN	1.68521	0.00297
ZNF415	1.68517	0.0117
CYSLTR1	1.68429	0.00341
C1QA	1.68373	0.00021
SPOCK1	1.68227	0.0111
PCDHB2	1.682	0.00214
PCDHB15	1.68165	0.000267
TRIM9	1.67918	0.0124
NFIC	1.67838	0.00202
CH25H	1.67678	0.0386
C16orf89	1.67654	0.000232
HBG2	1.67582	0.0148
A2M	1.67396	0.00179
CMTM3	1.67329	0.000898
PELI3	1.67308	0.000169
ABL2	1.66996	0.0284
ABCA1	1.66882	0.00054
ADCYAP1	1.66329	0.00416
FXYD1	1.66327	0.0342
ITGB1BP2	1.65982	0.0257
ANTXR2	1.65778	0.000239
ANXA1	1.65756	0.000124
EMCN	1.6536	0.00224
HLA-DQA2	1.65343	0.00136
IRAK3	1.6527	0.00226
TWIST2	1.65227	0.000112
CSGALNACT1	1.65135	0.00123
TNFSF13B	1.64991	0.000345
CYP7B1	1.64936	0.00165
CACNA1G	1.64666	0.00149
LRRN2	1.64618	0.0126
FKBP10	1.6461	0.0101
LAMC1	1.64571	4.55e-05
HTR2A	1.6451	0.018
OLFML2B	1.6449	0.00103
GNG2	1.64474	0.00231
MCAM	1.64343	0.00071
SCARA3	1.64257	0.00174
S100A4	1.6425	0.000326
MAL	1.64162	0.049
VCL	1.64069	0.000199
BHMT2	1.64002	0.00583
ZNF503	1.639	0.00139
TIMP1	1.6381	0.00101
MAMLD1	1.6379	2.42e-05
USP9Y	1.63469	0.0362
CDH2	1.63458	0.00573
NCAM2	1.63303	0.00922
HSPA2	1.63218	0.0415
FST	1.63216	0.0101
NAP1L2	1.63176	0.0225
HLA-DQA1	1.62916	0.00106
COL4A2	1.62858	0.0013
PLPP3	1.62844	0.000464
PLPP7	1.62668	0.000521
PEA15	1.62562	4.67e-05
PDGFD	1.62416	0.0213
FGL2	1.62384	0.00607
B3GNT9	1.62338	0.000162
STARD9	1.62334	0.00149
MROH8	1.62312	0.00593
ANGPTL4	1.62295	0.0053
CLEC1A	1.6195	7.49e-05
GSTM3	1.6146	0.00997
CD200	1.61432	0.0123
RNASE1	1.61293	0.00861
DCLK1	1.61054	0.04
PDE4B	1.61044	0.00355
INHBE	1.6104	0.0126
ITIH5	1.61036	0.00852
HSD17B14	1.60957	0.00271
BBOF1	1.60848	0.00151
MAGED4B	1.60829	7.46e-05
HBA2///HBA1	1.60646	0.00851
PLEKHO2	1.60499	0.000701
NOV	1.60333	0.00374
MEOX1	1.60094	0.0017
NHS	1.59995	0.00047
HIP1	1.59678	0.000584
MARVELD1	1.59646	1.89e-05
CSGALNACT2	1.59603	2.23e-05
MNDA	1.59595	0.0131
CEP170	1.59567	5.4e-05
EOGT	1.59442	3.29e-05
HCST	1.59262	0.000279
TNFAIP3	1.59196	0.00449
PXDC1	1.59089	0.0039
LPP	1.58847	0.00398
PIFO	1.5879	0.037
IFI44L	1.58775	0.0304
CYP21A2	1.58683	0.00508
TWSG1	1.58647	6.5e-05
SETBP1	1.58487	0.0292
RILPL1	1.58473	0.000454
PTGES	1.58291	0.0124
SH3BGRL	1.57922	0.000764
MS4A6E	1.57875	9.07e-05
CSF1R	1.57851	0.000649
FOS	1.57815	0.0118
DUSP5	1.57683	0.000101
RBP7	1.57519	0.00126
CDKN2C	1.57429	0.00151
DDB2	1.57337	0.000102
PRKG1	1.57185	0.0029
C10orf11	1.57159	0.00481
TCEAL4	1.57088	8.26e-05
LZIC	1.56966	0.0498
CABYR	1.56832	0.000114
HABP4	1.5682	0.000305
PDLIM3	1.56716	0.000116
ZBTB20	1.56662	0.000306
CTSF	1.56653	0.000117
VEGFB	1.56598	0.000338
RABGAP1L	1.56503	0.00173
SEPT6	1.56468	0.000191
KLHDC1	1.56428	0.000802
CSTA	1.56267	0.00229
HLA-DPA1	1.56135	0.000139
SLC4A7	1.56121	0.0101
VWF	1.56077	0.00685
ZNF532	1.56057	0.000305
LDB2	1.55961	0.00269
BLVRA	1.55912	0.000229
PARVG	1.55867	0.00716
FADS1	1.55695	0.00258
IL6ST	1.55508	0.0354
MSN	1.55468	1.46e-05
NCF2	1.55249	0.0101
LGI1	1.55227	0.0173
GPRASP2	1.55073	0.00139
PLSCR4	1.5503	0.00743
IL10RA	1.55005	0.00202
STARD8	1.54927	0.00669
RERGL	1.54399	0.0472
FPR2	1.54236	0.0495
CDH5	1.542	0.00504
OSTM1	1.54187	1.47e-05
S1PR1	1.54105	0.000596
CLEC11A	1.53997	0.0101
CD93	1.53928	0.00244
ARHGEF6	1.53843	0.000236
IRF2BPL	1.53669	5.44e-05
ZBTB47	1.53636	0.000221
TIMP2	1.53549	0.000328
ZMAT3	1.53464	1.92e-05
CLEC7A	1.53444	0.00151
MAPK10	1.53309	0.0395
TSPAN9	1.53306	0.00249
ZFP36	1.53303	0.000811
DOCK11	1.53272	0.000686
CLIP3	1.53145	0.00181
DKK3	1.52971	0.000321
CYYR1	1.52924	0.0091
CACNA1C	1.5282	0.0132
FAM117A	1.52595	0.00204
SNCAIP	1.52531	0.0355
CRLF2	1.52528	0.00529
FOXN3	1.52499	0.000176
MMP14	1.52368	0.00359
GPX7	1.52321	0.0164
GAL3ST4	1.52275	0.00487
LRP12	1.52126	0.000143
FMOD	1.51856	0.00997
THBD	1.5173	0.00674
MXRA8	1.51584	0.000448
NINJ1	1.51576	3.1e-05
PCDHB6	1.51494	0.00795
ILK	1.51482	0.000992
APOBEC3G	1.51405	0.00029
SCN1B	1.51394	0.00507
ZKSCAN7	1.51379	0.0167
DDIT4L	1.51196	0.00169
CERS4	1.51021	0.0104
CHST11	1.50452	0.0225
DPP6	1.50424	0.0124
TNFRSF10C	1.50251	0.0028
PCDH18	1.50189	0.033
SLC12A4	1.50153	1.16e-05
PLCD4	1.49804	0.0242
FZD4	1.49775	0.00147
LILRA2	1.49758	0.0402
HPGDS	1.49627	0.005
TRIM23	1.4962	0.000464
KIAA1586	1.49458	0.00235
CALHM2	1.49388	0.000606
IFIT2	1.49337	0.00386
RAB7B	1.4933	0.00187
NFIL3	1.49255	0.000499
BEX1	1.49061	0.0472
PCDHB4	1.48997	0.00428
RNF217	1.48949	0.00485
TEAD2	1.48923	0.000696
FAM101B	1.48844	0.00332
PLXNB3	1.48712	0.0114
RAB29	1.48656	0.000737
MYCT1	1.48625	0.00274
LY86	1.48556	0.00296
DIRAS3	1.48405	0.0348
NAT14	1.48095	0.000822
IL3RA	1.48084	0.00984
TUBG2	1.47974	0.00103
ARNT2	1.47878	0.00332
ITGB1	1.478	2.74e-05
HLA-DRA	1.47467	0.000343
S100A3	1.47279	0.00303
GIMAP4	1.47273	0.000927
GBP5	1.47122	0.0296
CD226	1.47075	0.0129
GPR162	1.46966	0.000867
DNER	1.46892	0.0309
ITPRIP	1.46776	0.00216
FCER1G	1.46765	0.000333
C1QTNF5	1.46653	0.00507
CFI	1.46362	0.014
ZNF547	1.46332	0.0199
KLRK1	1.46086	0.0277
KCNK3	1.45771	0.00237
WWTR1	1.4574	0.000414
COL16A1	1.45586	0.00561
FKBP14	1.45565	6.65e-05
NLRC4	1.45328	0.0143
CTSW	1.45285	0.0377
PKIG	1.45247	0.000527
C15orf52	1.4522	0.0083
MTUS2	1.4517	0.0389
HSPB1	1.4503	0.00173
HLA-DOA	1.4482	0.000312
BDKRB1	1.44781	0.00453
ARHGAP29	1.44642	0.00669
MAB21L2	1.44584	0.0332
STARD13	1.44568	0.00142
DAPK1	1.44565	0.000137
AMPH	1.44562	0.00763
IL17B	1.44363	0.0125
IFIT3	1.4436	0.0133
SCPEP1	1.44348	0.000377
PPP1R12A	1.4415	0.0116
CSRNP1	1.44045	0.0214
TGM1	1.43897	0.00543
SCG2	1.43895	0.00585
SYNPO2	1.43876	0.00726
LAPTM5	1.43787	0.00526
PCDHB12	1.43771	0.00436
ECM1	1.43699	0.00325
FAM26E	1.43679	0.00796
PCDH10	1.43408	0.000733
CHST14	1.43263	0.000153
TLR9	1.43224	0.0144
MAP3K3	1.43206	2.01e-05
HCFC1R1	1.43056	0.00458
CALU	1.42485	0.00064
C1QC	1.42416	0.00107
SOCS5	1.42247	0.000201
ENAH	1.42156	0.00859
CHST2	1.42144	0.00352
CEBPD	1.41957	0.000564
ACSL1	1.41931	0.00894
GPC1	1.41921	0.000114
PAM	1.41913	8.38e-05
HSPA12B	1.41893	0.000842
CBX7	1.41682	0.00911
SCRN1	1.41616	0.0175
PPP3CB	1.41503	0.000248
NCKAP1L	1.41472	6.67e-05
CCDC88A	1.41386	0.000117
PCSK5	1.4104	0.0112
LCAT	1.4087	0.0116
NFKBIA	1.40869	0.00373
CCDC136	1.40643	0.0063
CD53	1.40572	0.00224
EPM2A	1.4057	0.0228
CDH13	1.40535	0.0184
BEX3	1.40382	0.00796
TLR8	1.40378	0.0107
SPHK1	1.40319	0.0436
ICAM1	1.40029	0.0325
TMEM55A	1.39974	0.00819
CREM	1.39951	0.000571
GLI2	1.39861	0.00877
KLF8	1.39832	0.0011
PRPH2	1.39808	0.00135
GNAO1	1.39712	0.00793
MACF1	1.39695	7.46e-05
ATXN1	1.39655	0.00104
CPQ	1.39653	0.0107
PRDM2	1.39604	6.83e-05
CCL7	1.39547	0.00738
PLXDC2	1.39487	0.02
PLEKHG2	1.39384	0.00138
TLR5	1.39338	0.0122
ATL3	1.39328	0.000143
TMOD2	1.39323	0.00304
BMP6	1.39194	0.00682
RASSF4	1.39087	0.00142
RNASE6	1.39029	0.00107
MAP7D1	1.39002	0.000128
TMEM163	1.38979	0.0225
STX2	1.38687	0.00626
P3H1	1.38573	0.00458
SYT4	1.38427	0.0338
XPNPEP2	1.38419	0.000786
JUN	1.38084	0.0279
CLEC4A	1.38082	0.0132
CD28	1.38049	0.00279
RUNX1	1.37771	0.021
ITGA5	1.3776	0.00049
RABGAP1L	1.3776	0.0177
ZNF177	1.37744	0.00186
STARD13	1.37742	0.00356
IQCA1	1.37664	0.0154
TEAD1	1.37589	0.00148
RFTN1	1.3754	0.000274
RASIP1	1.37503	0.00326
CASC10	1.37422	0.00274
CYBB	1.37382	0.00042
DISP1	1.36971	0.0266
SERPINI1	1.36851	0.01
TCF7L1	1.36653	0.000278
LHX6	1.36641	0.0429
HOOK3	1.36461	0.00173
ITGB1	1.36438	0.00107
BDNF	1.36414	0.00852
SERINC1	1.36355	0.000645
ARHGAP15	1.36342	0.000292
CNN3	1.36329	4.4e-05
RARB	1.36142	0.00895
CERCAM	1.36093	0.0235
TNS2	1.36081	0.000255
GMFG	1.3605	0.00146
LILRB1	1.36037	0.028
FBXL7	1.36032	0.000135
BBS9	1.35954	0.000312
ROBO3	1.35924	0.0112
TM4SF18	1.35799	0.00586
NREP	1.3578	0.00202
TCN2	1.35774	0.00365
TWIST1	1.35769	0.0183
CDK14	1.35511	0.000561
KCTD1	1.35491	0.0203
SLC10A4	1.35472	0.00684
CLDN5	1.35373	0.0422
C5orf42	1.35364	0.0158
LAIR1	1.35327	0.00423
CADM1	1.35322	0.000252
EID3	1.35259	0.00144
SOX17	1.35062	0.0204
NREP	1.3506	0.00154
COL21A1	1.35021	0.0403
SEPT6	1.34952	0.00115
TTLL1	1.34913	0.00916
PBXIP1	1.34879	0.00069
PJA2	1.34877	0.000757
ANKRD44	1.34792	0.00113
TLE4	1.34758	0.000985
CSF2RA	1.34753	0.00947
PILRA	1.34663	0.00173
CD72	1.34612	0.011
MAR2	1.34609	0.00197
ARHGAP24	1.34602	0.0103
ZNF660	1.3458	0.00453
KLHDC8B	1.34545	0.000628
CLIP1	1.34542	0.00204
GAMT	1.34517	4.9e-05
RYR3	1.34482	0.0363
MAPK4	1.34474	0.0143
ENO2	1.34461	0.00788
DOCK2	1.34457	0.00171
LGI4	1.34244	0.0311
FRMD4A	1.34089	0.0418
ST3GAL1	1.34037	0.000488
GZMK	1.34001	0.0411
NIM1K	1.3394	0.00299
CXCR4	1.33879	0.0178
IFI6	1.33848	0.0137
AMOTL2	1.33826	0.0187
MYH10	1.33778	0.000812
SALL2	1.33652	0.0139
CCDC181	1.33576	0.0121
BNIP3L	1.33463	0.00199
RASGRP2	1.33194	0.00559
C9orf3	1.33154	0.00191
RBPMS	1.33146	0.00109
SH2D1A	1.33045	0.0168
RGS4	1.32722	0.0376
BEST1	1.32633	0.00793
TNF	1.3263	0.0389
SLC43A3	1.3259	0.0201
ARHGEF3	1.3258	0.000459
AHNAK	1.32526	0.0113
CD34	1.32423	0.000734
PHF21A	1.32367	0.000305
N4BP2L2	1.32339	0.000547
CREB5	1.32179	0.0116
CPNE8	1.32026	0.0347
MSR1	1.31987	0.0145
CLIC2	1.31908	0.0167
CTIF	1.31885	0.00453
ZBTB21	1.31878	0.0339
RPS6KA2	1.31862	0.000703
NCF4	1.3186	0.00161
SWAP70	1.3186	0.00843
ROPN1B	1.31674	0.00479
CD37	1.31673	0.0204
TGFB1	1.3155	0.000716
TRIB2	1.31534	0.000657
RAMP3	1.31465	0.00216
COL4A1	1.31449	0.0476
SULF2	1.31441	0.00217
PRSS23	1.31202	0.00235
EGFLAM	1.31166	0.000976
TLR7	1.31164	0.000265
CAMSAP2	1.31099	0.0243
MX2	1.3108	0.000238
HIGD1B	1.31074	0.0332
YPEL5	1.30994	0.000439
CPNE6	1.30976	0.0308
ACSL4	1.30915	0.000991
LAT2	1.30898	0.02
ANTXR1	1.30732	0.00756
RGS5	1.30691	0.0476
DCBLD2	1.30628	0.0181
FBXO30	1.3058	0.016
PAMR1	1.30536	0.0139
RCSD1	1.30518	0.0393
NCALD	1.30384	0.029
CDKL3	1.30328	0.0213
GALNT18	1.30315	0.028
CLIP4	1.30307	0.00559
TMIGD3	1.3022	0.0215
TCEAL1	1.30201	0.014
GAS7	1.30193	0.0021
HTRA3	1.30175	0.0192
GBP2	1.30003	0.00116
ECM1	1.30003	0.0114
CMKLR1	1.2998	0.0171
MID2	1.29957	0.00136
CD8B	1.29955	0.0219
CD81	1.29887	6.34e-05
CST7	1.29886	0.02
PRDM1	1.29669	0.0405
PLK2	1.29668	0.00165
RHOQ	1.29622	0.00209
TFPI	1.29605	0.00308
LOXL3	1.29597	0.000992
TRIM22	1.29517	0.000487
IFITM2	1.29508	0.000237
NLRP1	1.29345	0.0104
SNTA1	1.29253	0.00399
VKORC1	1.29177	5.4e-05
OLFML2A	1.2917	0.0356
L3HYPDH	1.29142	0.00724
ZIC1	1.29084	0.00666
PLOD2	1.28997	0.0336
CCDC144B	1.28933	0.0168
CA11	1.28928	0.000156
ST3GAL6	1.28906	0.0196
SLC16A4	1.28791	0.0491
ANXA5	1.28752	0.00603
FAS	1.28729	0.00112
MMRN2	1.2872	0.00711
PLS3	1.28477	0.00165
GPR65	1.28401	0.013
OSBPL1A	1.284	0.0429
IFI16	1.28371	0.000957
HLA-DRB3	1.28278	0.0271
SNAPC1	1.28033	0.00586
DRAM1	1.27971	0.000815
ORM1	1.27818	0.0207
ALOX5AP	1.27717	0.0246
SLAMF8	1.27701	0.0157
NR2F1	1.2762	0.0298
RNF144B	1.27496	0.00136
TNFSF4	1.27439	0.00124
KLF2	1.27347	0.0116
TMEM108	1.27286	0.00741
LBH	1.27268	0.00708
SPACA9	1.27266	0.0462
FGFR2	1.27079	0.0494
ARHGAP31	1.27065	0.000628
RASA4	1.26876	0.0334
SCARF2	1.26785	0.000929
CXorf21	1.26775	0.0318
KCTD15	1.26742	0.00163
CCDC81	1.266	0.00298
CHST10	1.26531	0.0234
NFAM1	1.26505	0.0237
TMX4	1.26467	0.000376
ZNF781	1.26467	0.0166
PTBP2	1.26274	0.00346
RORA	1.26195	0.0239
CD99	1.26177	0.000731
SRF	1.26139	0.00252
RRAGD	1.26041	0.026
IGLL1	1.2604	0.0228
TCP11L1	1.25922	0.00851
GAS6	1.25756	0.00424
FUZ	1.25722	0.0113
JUNB	1.25713	0.00775
BACH2	1.25674	0.0151
ACVR1	1.25595	7.5e-05
TOR1AIP1	1.25535	0.000663
SCARB2	1.25504	0.0364
IFITM3	1.25464	0.000172
HES7	1.25437	0.00564
ENAH	1.25426	0.00974
IL18BP	1.25411	0.0364
BMP8A	1.25407	0.0257
AKR1B1	1.25257	0.000363
PNRC1	1.25231	3.23e-05
LTBP3	1.25037	0.00303
CEBPB	1.25036	0.013
DPYSL2	1.25013	0.00012
ZFP2	1.24794	0.0263
SMO	1.24723	0.00493
ARL4C	1.24715	0.0127
ARHGEF10	1.24642	0.00449
ANXA5	1.24632	0.000522
PLCG2	1.24623	0.0381
CTSO	1.2452	0.0309
HCK	1.24429	0.0155
OSCAR	1.24371	0.0122
ANKRD42	1.24349	0.0154
FREM1	1.24339	0.0459
RASSF8	1.24315	0.023
CD302	1.24223	0.000286
RGS10	1.24187	0.000131
ACAD11	1.24183	0.000255
MDM1	1.24134	0.0151
OGFRL1	1.23964	0.00299
THBS3	1.23745	0.00295
TBC1D26///TBC1D28	1.23741	0.0299
C3AR1	1.23691	0.000618
GSN	1.2368	0.0283
SLC39A13	1.23666	3.79e-05
GNPDA2	1.23567	0.0181
GPX3	1.23366	0.0133
PIP4K2A	1.23364	0.0138
AGPAT4	1.23105	0.0356
TRAM1L1	1.23081	0.000895
FMNL1	1.2289	0.0241
NEGR1	1.22878	0.00968
AMOTL1	1.22749	0.00729
DPEP2	1.22705	0.0146
APLNR	1.22699	0.0104
KLC1	1.22682	2.78e-05
FEM1B	1.22481	0.0253
PPM1K	1.22457	0.0108
FADS3	1.22217	0.0124
SLC2A6	1.2205	0.00966
GYG1	1.2201	0.00654
ATP10D	1.21807	0.000183
FYCO1	1.21786	0.0257
METTL7A	1.21757	0.0295
NUPR1	1.21732	0.0449
NT5E	1.21664	0.0359
TBC1D1	1.21513	0.00122
GINM1	1.21458	0.00133
PDE4D	1.2134	0.0045
SRSF12	1.21307	0.0216
ARMC9	1.21146	0.00527
CCL5	1.2107	0.024
ADAMTS18	1.20995	0.0401
RBFOX2	1.20987	0.00174
THEMIS2	1.20983	0.00984
MS4A14	1.20981	0.0225
NOVA1	1.2093	0.034
ASB2	1.20791	0.0414
ZC2HC1A	1.20745	0.000533
FAM126A	1.20591	0.0201
CCSER2	1.20563	0.0114
GIMAP5	1.20549	0.00306
SOX5	1.20533	0.0359
CDH6	1.20489	0.00796
SGCB	1.20366	0.000323
DBP	1.20135	0.0184
ITGAM	1.20091	0.00448
BTK	1.1989	0.0259
TP53TG3	1.19818	0.0287
FES	1.198	0.00713
HCLS1	1.19459	0.00705
CAMK1	1.19455	0.00726
MPP1	1.19392	0.00882
RHOB	1.19336	0.0125
GBP1	1.19317	0.00305
SEPT4	1.19269	0.000691
ZNF467	1.19237	0.00784
HLA-DMB	1.19216	0.00366
GRASP	1.192	0.0412
ZNF385D	1.19147	0.00401
GIMAP7	1.18824	0.00226
ADAM19	1.18762	0.00261
LILRA1	1.18686	0.0494
CPEB4	1.18663	0.048
RDX	1.18483	0.00801
CHSY1	1.18466	0.00314
IL10	1.18378	0.0408
SLA	1.18326	0.0115
LRRC8C	1.18208	0.000577
RAMP2	1.1819	0.0205
CRTAP	1.1811	0.000584
HECTD2	1.18016	0.0266
RRAS	1.17747	0.00657
TAGAP	1.17664	0.0419
ZSCAN20	1.17659	0.0454
ZAK	1.17606	0.0428
WDR47	1.1759	7.75e-05
CYB5R3	1.17544	7.18e-05
ZNF281	1.17521	0.00586
IL6R	1.17492	0.0139
CPT1C	1.17483	0.0248
TGFBR3	1.17398	0.0375
CREBRF	1.17088	0.0264
ZFPM2	1.17075	0.0245
EFHC2	1.17074	0.0236
C16orf62	1.1702	0.0128
EMCN	1.17006	0.0263
MBNL1	1.16943	0.0039
CECR1	1.16719	0.0325
LCP1	1.16578	0.025
SEC22C	1.1651	0.00392
C1QB	1.16347	0.00304
DAB2	1.16211	0.00191
WDR7	1.16183	0.000248
ST3GAL5	1.16051	0.00831
HLA-DQB1	1.16022	0.00511
KLHL21	1.15992	0.00848
PTPRC	1.15916	0.0421
SIK1	1.15844	0.0382
CX3CL1	1.15661	0.00964
ANOS1	1.15509	0.0145
S100A1	1.15266	0.0144
ITPKB	1.15226	0.00918
GNAI2	1.15225	0.000149
SOX7	1.15143	0.00796
PIP5K1C	1.15061	0.00414
SMOC1	1.15	0.0377
FBXL2	1.14965	0.0403
UHRF1BP1L	1.14803	0.00298
STOX2	1.1479	0.0456
CD52	1.14491	0.0139
NEFM	1.14328	0.0192
ERC1	1.14256	0.00621
AK8	1.14082	0.0308
CSF3	1.13857	0.0477
TP53TG3	1.13682	0.00586
SEPT7	1.13673	0.0199
TACC1	1.13607	0.011
STX12	1.13204	0.0344
SLC9B1	1.13104	0.0136
FYN	1.12982	0.000794
BICD1	1.12926	0.0433
ZNF32	1.1281	0.015
CD40	1.12809	0.00924
FAM65A	1.12806	0.00112
SLC15A3	1.12664	0.0101
B3GALNT1	1.12628	0.00922
KLRF1	1.12595	0.00297
SLC25A12	1.1255	0.0277
SASH1	1.12453	0.000155
ADH5	1.12447	0.0104
BDH2	1.12101	0.00681
CUEDC1	1.12092	0.00369
SPON2	1.12081	0.00295
CALU	1.11966	0.0158
SLC4A3	1.11962	0.0367
IFITM3	1.1188	0.000273
MBD5	1.11855	0.0309
MOB3A	1.11748	0.000665
VKORC1	1.11727	0.000972
ITGB2	1.11647	0.0129
APH1B	1.11615	0.00703
LPAR6	1.11428	0.00134
C1QTNF4	1.11353	9.74e-05
RHOQ	1.11251	0.00359
ZNF583	1.11108	0.0201
NEFH	1.11022	0.0274
SERP2	1.108	0.0232
FLT3LG	1.10555	0.0197
IQCG	1.10547	0.0267
FUNDC2	1.10525	0.00211
DPY19L2	1.10376	0.014
TXNDC15	1.1031	0.000779
ULK2	1.10299	0.00972
MEIS3	1.10162	0.0391
DSTN	1.10157	0.0192
ZNF34	1.09997	0.00582
KLHL7	1.09954	0.00226
GPR171	1.09943	0.00717
MYL6	1.09822	0.00281
NAGK	1.09794	0.000112
UGCG	1.09775	0.00709
GBE1	1.09698	0.0017
CADM3	1.09618	0.0307
PLCL2	1.09366	0.00669
SLC12A6	1.09306	0.0164
HAVCR2	1.09192	0.0253
AGPAT4	1.09095	0.00718
C1orf123	1.08934	0.00546
EGFL7	1.0892	0.0235
SNX29	1.08895	0.0273
USP11	1.08815	0.000191
KIAA0922	1.08803	0.0142
PRRX2	1.08681	0.0204
NOTCH2	1.08624	0.000306
FBXL5	1.08456	0.00162
WWC3	1.08306	0.000397
IFIT5	1.08104	0.00715
FYB	1.0799	0.0164
KANSL1L	1.07898	0.0111
ISG15	1.07862	0.0349
GABARAPL1	1.07744	0.00177
CHST12	1.07619	0.000721
SNN	1.07518	0.0117
COL13A1	1.07513	0.0393
KIF7	1.07414	0.0287
SELPLG	1.07333	0.0165
RBFOX2	1.07258	0.00815
VASH1	1.07252	0.00593
SEPT7	1.07081	0.00189
DDX25	1.07053	0.0446
TNFAIP8L2	1.06939	0.00897
LOC100288911	1.06927	0.0215
NFIB	1.06851	0.00155
ABL1	1.0684	7.4e-05
CORO6	1.06693	0.0209
CAMK2B	1.06681	0.00567
DGKI	1.06501	0.0101
TLN1	1.06495	0.0096
HDAC4	1.06323	0.0386
WIPF1	1.06255	0.00518
TIE1	1.06247	0.033
ARL6IP5	1.06215	0.000369
PKNOX2	1.06188	0.0395
SLC12A8	1.06177	0.0267
ORAI3	1.06144	8.72e-05
FAM50B	1.06095	0.017
IKBIP	1.06072	0.0102
ZC4H2	1.05941	0.0145
PCDHB14	1.05848	0.0313
FAM114A1	1.05804	0.00424
CD68	1.05782	0.0183
PGBD1	1.05588	0.0182
CGRRF1	1.05473	0.0294
ARL13B	1.05447	0.023
HLA-DMA	1.05413	0.00614
ST7L	1.05354	0.0315
EYA4	1.05342	0.0115
MECP2	1.05296	0.00175
ULK4P3	1.05286	0.0352
CRTAP	1.05178	0.00171
TTC39C	1.05056	0.0367
PLEKHH2	1.05015	0.042
PHYHD1	1.04986	0.0102
SIX5	1.04898	0.00249
ICAM5	1.04668	0.0135
MAP3K8	1.04566	0.0211
PHC1	1.04565	0.000536
PDE3A	1.04527	0.0206
RAP1A	1.04212	0.0393
ANKRD12	1.04192	0.00668
PLA2G16	1.0398	0.0491
NCF1	1.03851	0.0143
ZNF226	1.03844	0.0081
ITGB5	1.03777	0.0124
LILRB5	1.03737	0.0476
SYTL3	1.03615	0.00878
NEK1	1.03563	0.00184
PXK	1.03438	0.0295
LAIR1	1.03424	0.0351
WDR91	1.03204	0.0265
MMD	1.03091	0.0264
STX8	1.02977	0.00158
DSTYK	1.02777	0.000639
GABBR1	1.02736	0.0216
ARL3	1.0272	0.00137
APOBEC3C	1.02683	0.0469
FOXO1	1.0256	0.0158
PCBP3	1.02546	0.0495
CRIP2	1.02496	0.00041
NSRP1	1.02467	0.0299
PREX1	1.02451	0.0181
SEC23A	1.02331	0.00458
GIT2	1.02136	0.00342
ZNF132	1.02104	0.0209
ZDHHC17	1.02091	0.000378
COLQ	1.02062	0.019
SMARCA2	1.02062	0.0032
WSB1	1.02012	0.000815
DOCK10	1.01958	0.0265
PKD1	1.01884	0.00685
GATA3	1.01759	0.0448
C1QTNF1	1.01738	0.0199
HIVEP2	1.01696	0.0248
MCRIP1	1.01654	0.000831
SDK1	1.0151	0.0102
FHL3	1.01473	0.0128
SYT11	1.01421	0.00227
CRLF1	1.01408	0.0493
SCIMP	1.0134	0.0462
FAM212A	1.01116	0.0189
OAZ2	1.00979	0.000719
NR2F2	1.0085	0.00214
HOXA11	1.00623	0.012
PLD3	1.00588	0.00194
TPP1	1.00496	0.000992
IP6K1	1.00492	0.00986
TRPV4	1.00428	0.0492
EXTL2	1.00297	0.0121
STAT4	1.00294	0.011
BHLHE23	1.00281	0.00996
HIKESHI	1.00265	0.0303
ZSCAN31	1.00241	0.0393
CASQ1	1.00212	0.0402
IFT81	1.00197	0.00649
RUSC2	1.00192	0.0486
CRHR1	1.00184	0.0109
TMEM130	1.00174	0.0283
ENTPD1	1.00044	0.00128
ST8SIA5	0.997516	0.0285
SNPH	0.996884	0.034
BPGM	0.996651	0.000992
HVCN1	0.996364	0.0309
SH3PXD2A	0.995457	0.00227
ABHD4	0.994616	0.00171
RECQL5	0.993762	0.0279
TFE3	0.992408	0.000278
KCTD20	0.991588	0.000237
PRMT2	0.991027	0.00551
ENG	0.989816	0.0133
NID1	0.989508	0.0108
MAPKBP1	0.988958	0.0062
SLC38A6	0.988321	0.0197
JAK2	0.988052	0.000237
BCL2L2	0.987213	0.026
DGCR14	0.985597	0.0333
PRCP	0.985142	0.000861
PIAS3	0.984064	0.00237
PTPN14	0.983216	0.0481
PLOD1	0.98293	0.0346
KLF10	0.982678	0.0168
CYLD	0.982544	0.00689
LRRC14B	0.981828	0.0378
ITK	0.981031	0.0234
LRRC27	0.981029	0.0119
ENPP2	0.981012	0.0433
ZNF362	0.98094	0.00687
MEFV	0.980002	0.0491
JMY	0.979157	0.00387
WWC3	0.979043	0.00135
SLC39A6	0.977969	0.000696
ETV5	0.976648	0.028
OLFML1	0.976595	0.0469
LYST	0.976226	0.00101
DOK6	0.9762	0.0122
TECPR2	0.975516	0.0297
TUBB2A	0.975055	0.024
RAB13	0.973839	0.00138
CRY2	0.973824	0.00489
RABGAP1L	0.971783	0.0287
METRNL	0.966357	0.0275
PROS1	0.966058	0.0193
FAM172A	0.965908	0.0434
IDS	0.96546	0.00135
TMEM43	0.963708	0.00203
CCR5	0.959277	0.0225
CSAD	0.958648	0.0217
MSANTD3	0.958623	0.00237
CRABP2	0.957865	0.0252
CRYBB1	0.957442	0.00797
ISCU	0.957269	0.000873
MAP4K4	0.956149	0.0209
FAM69B	0.955581	0.0192
STMN3	0.955269	0.00256
CHST7	0.954207	0.00382
MAGED2	0.953407	0.00063
DTWD1	0.952983	0.00155
RAB11FIP2	0.951928	0.0453
RABAC1	0.951898	0.00303
RRM2B	0.951222	0.00805
DDX58	0.951093	0.0123
NIN	0.950931	0.00503
SAMHD1	0.950635	0.00894
NAV1	0.950577	0.0177
C8orf58	0.950479	0.00974
TGFB2	0.950334	0.0151
REV3L	0.949592	0.00378
ZSCAN26	0.948445	0.0251
DENND3	0.947656	0.00617
FCHSD2	0.946837	0.000472
IGFBP5	0.945907	0.00891
PIM1	0.945663	0.00839
GPR137B	0.943975	0.00526
PRMT2	0.943802	0.00795
FAAP20	0.942867	0.0393
BACH1	0.942274	0.00331
ADCY7	0.942199	0.0119
PPP3CC	0.94175	0.000734
TCFL5	0.941239	0.0455
ST3GAL3	0.9408	0.0294
ADD1	0.938039	0.00119
TPM4	0.934563	0.00407
SMARCA2	0.934014	0.00785
FOXN3	0.93272	0.0148
TNFAIP2	0.931579	0.0393
RNASE2	0.931057	0.02
HDAC5	0.928568	0.0039
TMEM88	0.928356	0.0278
DSEL	0.928172	0.00714
C11orf74	0.927253	0.0287
SLC4A10	0.925847	0.042
DAPK3	0.924189	0.00326
MDGA1	0.922136	0.028
CCL3L3///CCL3L1	0.919867	0.0304
KLHL20	0.919479	0.00126
GABARAP	0.918563	0.00315
STAB1	0.917068	0.0458
LRRC34	0.914552	0.0406
SEC14L1	0.914079	0.00265
RCBTB2	0.913822	0.0134
HSPB1	0.913732	0.0387
LEPROT	0.912784	0.00237
VAT1	0.911505	0.00661
LMO4	0.910159	0.00876
ESYT3	0.910057	0.0428
KLF7	0.909599	0.0162
DVL3	0.909331	0.00253
ST5	0.906722	0.000901
POLK	0.905449	0.0117
UBE2Q2	0.905139	0.0166
PSAP	0.90506	0.00426
ZNF333	0.901475	0.0269
TDRD5	0.900284	0.038
GNB4	0.899911	0.0279
RNF11	0.897923	0.0132
MFSD1	0.897851	0.00841
BMI1	0.896527	0.000724
DNAJC25-GNG10	0.89639	0.00093
MCOLN1	0.895711	0.0131
BTG1	0.890288	0.00548
RNF146	0.889989	0.00959
ROCK1	0.889953	0.00936
ARMC8	0.886902	0.0268
IGSF6	0.886445	0.0354
ATP6AP2	0.88575	0.000305
EMSY	0.88524	0.016
NPR2	0.885119	0.0315
PDE4A	0.884979	0.0271
ARHGAP25	0.884302	0.0267
RECQL	0.882809	0.00847
MYOF	0.881749	0.0235
CREBL2	0.881737	0.00103
DCP1B	0.880349	0.00825
SEMA4C	0.880347	0.0265
CLDN20	0.880212	0.0466
SLC36A4	0.879225	0.00719
KCNH2	0.878645	0.0324
JRK	0.877681	0.0291
KLHL2	0.876072	0.00188
THSD1	0.876069	0.0493
TRIM46	0.875756	0.0427
WDR54	0.874749	0.0259
INPP5F	0.874049	0.00153
TMEFF1	0.873993	0.0241
GNB5	0.873679	0.0403
RGAG1	0.873169	0.0249
CMA1	0.872669	0.0135
ADRB2	0.872638	0.0484
SESTD1	0.872451	0.00177
MANBA	0.87233	0.0228
PSIP1	0.871847	0.00514
COMMD1	0.871836	0.00308
PAPSS1	0.871405	0.0448
ATP5J	0.871295	0.0343
FAM13B	0.86928	0.0472
CD59	0.868989	0.0051
PHF13	0.868382	0.0151
TMEM30A	0.86753	0.000192
SAV1	0.867358	0.00667
COPRS	0.866705	0.0239
ZRSR2	0.866421	0.0454
AZI2	0.866003	0.00168
GADD45A	0.865623	0.0353
ZNF438	0.863728	0.00694
ADAMTSL4	0.863668	0.00214
PCNX1	0.86263	0.0112
CELF2	0.862554	0.0116
PKN1	0.862281	0.023
FOXJ2	0.862126	0.00106
UROD	0.861974	0.00203
RBAK	0.860483	0.026
SSH1	0.85966	0.0243
PIK3IP1	0.859331	0.0133
RNF13	0.85873	0.00535
TMEM204	0.858066	0.019
ZSWIM8	0.856739	0.00458
SP110	0.85547	0.003
CCDC82	0.855065	0.00197
CA10	0.852934	0.0228
DNAJB9	0.852128	0.0205
ASAP1	0.850903	0.0486
RASSF5	0.84962	0.032
MORF4L1	0.848453	0.000656
FBXO44	0.848037	0.012
IDS	0.84765	0.00286
ICAM2	0.846303	0.00666
ADAP2	0.846192	0.00156
HMGA1	0.844808	0.0239
KRTAP1-3	0.844463	0.0133
PHF21A	0.842442	0.00126
PPM1F	0.841737	0.00236
RILPL2	0.84076	0.00667
CTSB	0.83865	0.0468
ZMAT5	0.838581	0.0075
HSPA13	0.838352	0.0206
YPEL3	0.838042	0.0268
LAMB1	0.837133	0.00873
CCND2	0.835534	0.0494
CYTH4	0.835533	0.0396
ARMCX3	0.834316	0.000717
FNDC9	0.833241	0.0336
MOCS1	0.831292	0.0249
DGCR6L	0.829611	0.0449
NAGA	0.828644	0.0252
NUCB2	0.826981	0.00202
TRIM8	0.82632	0.00349
ACTB	0.82477	0.00649
CLK1	0.824168	0.0091
PAOX	0.823357	0.00546
AP1M1	0.822992	0.0083
YBX3	0.822694	0.00368
CRELD1	0.822671	0.00793
RNF115	0.821471	0.019
P4HA2	0.821183	0.0215
TAF9B	0.820321	0.0377
SNX21	0.820226	0.0214
MDP1	0.820048	0.00942
REXO2	0.818727	0.0134
DNAJC25-GNG10	0.81821	0.00448
SLC38A2	0.817441	0.0113
CCDC107	0.817326	0.0162
PPP2R3C	0.817038	0.00896
AR	0.816925	0.0385
SNTB2	0.815243	0.00273
ATM	0.815152	0.0377
CIRBP	0.814153	0.0197
PRKCH	0.814141	0.0164
KCNE2	0.813088	0.00633
RSU1	0.812658	0.00984
CPA5	0.809952	0.0113
XXYLT1	0.809604	0.0398
PDDC1	0.807589	0.0336
DUSP3	0.805865	0.0169
BORCS7	0.805005	0.00438
HPF1	0.804964	0.0119
GPANK1	0.803216	0.0399
FAM212B	0.802904	0.00346
KCND1	0.801122	0.0499
PQLC3	0.800953	0.013
PER1	0.799542	0.021
ZC3H10	0.799031	0.0119
TERF2IP	0.798955	0.00143
SMAD4	0.797213	0.0168
CRYZL1	0.796866	0.0468
CCDC127	0.79639	0.0213
TBL1X	0.796122	0.0445
BMI1	0.795835	0.0396
NPC2	0.795403	0.0113
C1D	0.794816	0.0353
BBS4	0.794417	0.000861
KCNJ9	0.793358	0.00228
TINF2	0.790399	0.00447
ADD1	0.790089	0.00664
LHFPL2	0.788355	0.0252
SNAPC2	0.786572	0.00772
NSMCE3	0.78575	0.00466
ZNF614	0.785698	0.0382
NQO2	0.785507	0.0337
EXTL3	0.785427	0.0139
NMT2	0.785111	0.0028
NRSN2	0.783487	0.00285
RARA	0.782811	0.029
PTPN11	0.781513	0.0293
MCFD2	0.780341	0.00936
NISCH	0.776914	0.00852
PHLDB1	0.776614	0.00847
CREG1	0.775724	0.00851
RANGRF	0.774299	0.0171
GRK5	0.774274	0.032
OPTN	0.773925	0.0041
PORCN	0.772958	0.0121
KLHL22	0.772691	0.00691
FYTTD1	0.771589	0.0133
CYB5R1	0.770949	0.00317
KCTD10	0.770625	0.0114
GRB2	0.770115	0.0117
COL2A1	0.769838	0.0249
KIFC3	0.769577	0.0158
NOTCH2NL	0.768702	0.00526
LDB3	0.765585	0.0338
EFR3A	0.764178	0.0133
SLC27A3	0.76407	0.0241
RENBP	0.76331	0.0406
SERTAD2	0.760938	0.018
IQSEC1	0.758315	0.0032
BBX	0.758195	0.0206
COPS8	0.757787	0.0105
CIC	0.756768	0.000439
PURA	0.756761	0.0108
A4GALT	0.756445	0.0344
CD63	0.755954	0.00305
PJA1	0.755811	0.00498
LARGE1	0.7544	0.0385
SP100	0.754297	0.00337
EHD1	0.747528	0.0206
ARL2BP	0.746297	0.00957
UFSP2	0.745362	0.0259
CNP	0.745215	0.00926
SAT2	0.744364	0.00858
LAPTM4A	0.744174	0.00322
NPTN	0.743831	0.0206
PPIC	0.742699	0.0232
LZTS2	0.742362	0.026
RNF13	0.741557	0.00684
RSF1	0.739402	0.0301
FTL	0.737401	0.0275
MAPKAP1	0.73667	0.0116
SESTD1	0.734578	0.0266
CCM2	0.734028	0.014
MORF4L1	0.733721	0.0493
FBXO17	0.733012	0.0432
MYL6B	0.731979	0.0352
SUSD6	0.729091	0.032
PTGFRN	0.727426	0.0336
PLSCR3	0.726217	0.00604
DDHD1	0.724751	0.038
HERC1	0.72303	0.00151
CGB8///CGB5	0.722815	0.0158
TANK	0.721368	0.00197
SNX9	0.720961	0.0365
P4HA3	0.720242	0.0207
IFT46	0.717843	0.0249
SH2B3	0.717111	0.0273
STK3	0.714905	0.0219
PHPT1	0.714053	0.0034
RPS27L	0.712634	0.0216
MTR	0.711804	0.0345
CDIP1	0.711445	0.0339
POLR3GL	0.711106	0.0328
GLT8D1	0.710678	0.0313
SHC1	0.710654	0.0211
MICA	0.710454	0.0346
TARSL2	0.708347	0.0271
TCEAL8	0.707701	0.0132
RYBP	0.707548	0.0151
ZNF654	0.706954	0.0151
KRTAP4-7	0.706836	0.0374
RNF216	0.706238	0.0125
ULK1	0.705436	0.0072
RAB2B	0.704498	0.036
TCEAL9	0.704276	0.0192
PPT1	0.703784	0.00604
PML	0.702852	0.0385
SUN2	0.702688	0.0241
RABGEF1	0.701422	0.00708
RABGAP1	0.701407	0.0396
PHF11	0.700963	0.0293
GTDC1	0.700721	0.0272
SEC62	0.700605	0.0146
STRN3	0.700159	0.0143
XPC	0.699692	0.019
NOTCH2NL	0.698365	0.0298
ASB3	0.698188	0.00813
ATRX	0.698015	0.00433
MDP1	0.695017	0.0164
CCS	0.694751	0.0061
ITGB1BP1	0.694578	0.0302
WDR45	0.69414	0.00954
ETAA1	0.692427	0.0415
MKNK1	0.691145	0.00733
RANGRF	0.688897	0.0149
MYO9A	0.68871	0.0319
ABCF2	0.688651	0.0221
UBXN6	0.687573	0.00787
ATP6V1E1	0.68757	0.00348
LIMS2	0.687069	0.00945
MR1	0.686298	0.0248
RRAGA	0.685959	0.0256
PFDN5	0.685375	0.00228
DYDC2	0.683986	0.0147
MICA	0.683838	0.0209
RB1CC1	0.683407	0.0415
NKG7	0.68263	0.0387
CREB3L2	0.682461	0.0127
RGS11	0.682229	0.0257
TMEM109	0.681631	0.0146
POLH	0.680158	0.0197
JUND	0.679327	0.0342
ZNF106	0.679168	0.0384
CAPZB	0.678229	0.0143
PRKCH	0.677846	0.0315
GPR84	0.675914	0.0304
CAMSAP1	0.674949	0.0228
DCTN6	0.674649	0.0151
FEZ2	0.671731	0.0108
ZMIZ1	0.671388	0.00615
TRMT61B	0.671101	0.0184
PIK3CA	0.670727	0.0211
ARHGEF40	0.670501	0.0341
SIK3	0.668157	0.0114
RIT1	0.666684	0.0396
C19orf12	0.666593	0.0171
UBC	0.665964	0.0263
SFXN3	0.664664	0.0203
BTN2A2	0.663448	0.0192
WDR82	0.663272	0.00567
CRIM1	0.66255	0.0204
FBXW7	0.662025	0.0109
ELF2	0.661917	0.0122
ATG14	0.660076	0.0166
CLK4	0.659501	0.00864
LAMP2	0.658777	0.0278
DHX58	0.658722	0.0325
RRAGC	0.658207	0.00874
HEBP1	0.657903	0.0432
RWDD2A	0.657889	0.0371
CCDC53	0.657185	0.0299
SELK	0.657065	0.0293
SNX2	0.654753	0.00888
MAPRE2	0.652434	0.0254
GABARAPL2	0.65013	0.00515
VPS37A	0.646758	0.00768
TNFAIP8	0.643707	0.0404
MAP4	0.642437	0.00978
DCTN3	0.641178	0.00504
MAP1LC3B	0.640882	0.0104
UVRAG	0.639185	0.0217
PNPLA8	0.638322	0.0201
LSM10	0.637443	0.00941
NPHP3	0.637036	0.0275
IL4R	0.636271	0.0374
EIF1B	0.635968	0.0212
PTTG1IP	0.635161	0.0405
USP25	0.633898	0.0248
MYH9	0.63385	0.0274
ZFAT	0.633651	0.0393
CREB3	0.633598	0.0181
COQ10A	0.633391	0.0115
RB1	0.632933	0.02
RING1	0.632639	0.0184
GATAD2B	0.627851	0.0164
ARPC2	0.62762	0.0182
SLC15A4	0.626728	0.0273
ZNF451	0.624736	0.00686
TINF2	0.624691	0.00858
ACTR1A	0.624371	0.0365
PEPD	0.624273	0.0444
ZFAND3	0.623093	0.013
NLRX1	0.6211	0.0344
ZNF280D	0.62063	0.0354
CCDC90B	0.619071	0.00235
PTPN12	0.618551	0.0191
ATN1	0.617875	0.0342
CTBS	0.616855	0.0313
PTEN	0.61583	0.0123
ANKRD13A	0.615222	0.018
AGO3	0.61443	0.0433
GLTSCR1L	0.614318	0.0418
KIDINS220	0.613839	0.0147
ATG4C	0.612574	0.0428
KIAA0586	0.612249	0.0227
LRRTM2	0.612245	0.0471
RSF1	0.611968	0.032
HSCB	0.61147	0.00691
AFF1	0.609167	0.0287
ZNF160	0.60673	0.0225
CCPG1	0.604944	0.0417
/NOTCH2	0.602726	0.0203
FBXL3	0.599503	0.0287
OSBPL11	0.599393	0.0271
VAMP7	0.599133	0.0119
COX4I2	0.598641	0.0397
PCNX4	0.597681	0.0263
TMEM127	0.597601	0.0261
SEC31A	0.596755	0.0135
WBP2	0.596287	0.033
FAM122A	0.594499	0.0239
MRFAP1L1	0.591357	0.0497
GNA12	0.591209	0.018
[truncated: 1,922 more rows]

## Sheet: GSE70574
Supplementary Table3. DEG List of GSE70574
Gene.symbol	logFC	P.Value
CEACAM7	2.9157	2.04e-19
CLCA4	2.83542	3.07e-19
CCR7	2.56978	5.21e-23
SEPP1	2.54395	2.75e-18
FABP1	2.53872	2.25e-16
SLC26A2	2.44045	2.28e-15
PLAC8	2.25837	9.53e-16
MS4A12	2.07352	2.2e-17
CD177	1.98926	1.01e-14
SLC9A3	1.87946	3.48e-09
TOP1MT	1.77403	2.85e-10
GCM2	1.64699	4.94e-16
GSN	1.64576	9.13e-21
SCIMP	1.53818	3.39e-14
SLC26A3	1.52765	5.67e-15
CD84	1.521	3.85e-12
GUCA2A	1.5193	1.46e-15
PADI2	1.51254	1.13e-11
MAML2	1.50063	1.94e-21
SLC26A2	1.48844	1.31e-10
PIGR	1.46631	0.000287
ANPEP	1.46306	1.7e-20
ZNF292	1.44258	5.02e-16
ZFP14	1.42512	0.000105
MUC8	1.40322	1.98e-13
TACC2	1.40259	5.08e-17
DPYD	1.37137	1.47e-13
AGK	1.36556	8.39e-16
C11orf54	1.36274	2.51e-16
GNA15	1.34288	2.67e-08
AHNAK	1.32942	2.41e-14
SGK1	1.31087	5.6e-21
AQP8	1.30818	6.1e-13
IL19	1.29386	1.39e-07
ESCO1	1.27501	3.18e-15
C9orf163	1.27399	1.86e-10
FGF3	1.26143	4.59e-11
PPP1R32	1.2508	7.67e-06
PTPRS	1.24471	2.82e-18
TNS4	1.22611	3.87e-06
GOSR1	1.22566	3.47e-12
RANGAP1	1.21173	1.71e-13
OTUB2	1.21013	0.00231
SEMA6B	1.19253	5.06e-10
PDK4	1.16529	5.17e-13
MYH11	1.16255	0.00207
CRABP2	1.15206	2.18e-09
UNG	1.1487	4.31e-13
SERPINA3	1.14856	7.99e-12
FHL1	1.13014	5.09e-09
LAMA5	1.12568	4.28e-16
MYL12B	1.1218	4.27e-12
ACTG2	1.12022	7.54e-05
MMP7	1.1142	2.24e-07
AKR1C6P	1.11016	9.34e-11
HBB	1.10562	9.35e-13
PHF6	1.08977	8.33e-20
ID3	1.0853	6.52e-08
NEUROG3	1.07875	1.27e-09
JUN	1.07	7.23e-19
MARVELD3	1.06935	3.53e-18
KLHL31	1.06832	5.35e-08
BMP2K	1.05322	3.27e-13
TUSC3	1.04116	1.39e-09
LGALS3	1.03694	2.81e-08
FAM216A	1.03542	8.49e-07
MCRIP1	1.03397	1.77e-08
ITGB7	1.03363	6.79e-10
TFPI2	1.02159	6.11e-09
HDAC7	1.01534	0.00325
TP53INP2	1.01148	5.69e-16
SYNPO2	0.999046	0.000304
GUCA1A	0.995596	1.27e-14
CES2	0.986008	7.96e-08
KIAA0825	0.985744	3.22e-13
SULT1C4	0.984384	2.22e-09
PLOD2	0.98067	9.17e-19
YME1L1	0.979296	3.64e-07
UGP2	0.976638	2.53e-19
DES	0.976268	0.008
GUCA2B	0.975339	1.12e-16
TDP2	0.97164	2.75e-12
UXS1	0.969085	1.37e-09
PPHLN1	0.967592	3.04e-20
PLCXD1	0.962701	1.91e-15
NR1D2	0.960757	7.08e-09
SLC2A4	0.953954	9.04e-13
DEGS1	0.949651	5.15e-11
FTH1	0.942899	4.87e-08
MEF2D	0.940696	6.14e-22
GGT1	0.933229	4.44e-07
GSTM5	0.932631	6.82e-20
EHD2	0.932126	2.22e-11
MUC12	0.931484	0.00836
TF	0.928173	4.6e-07
OR5V1	0.926513	6.17e-13
MTSS1L	0.926255	6.61e-08
MUC12	0.925772	0.000576
TPM2	0.92516	0.000277
DNASE1L2	0.919493	2.44e-09
AGPAT1	0.912543	5.23e-15
SCPEP1	0.911313	2.41e-06
IL6R	0.911243	1.54e-14
REXO1	0.908204	1.52e-17
NGB	0.903875	1.48e-15
PANK3	0.899105	0.00384
SLC6A18	0.898825	1.04e-06
HSPA2	0.898804	1.56e-15
THOC2	0.894839	5.42e-12
SRI	0.892366	1.64e-08
HDGFRP3	0.891764	9.52e-08
APOB	0.891102	1.29e-05
SRP9	0.888355	7.79e-16
EIF1B	0.886006	4.09e-18
KRR1	0.879406	1.46e-06
ATXN2L	0.87753	4.66e-13
RNF213	0.877063	2.5e-09
PIGR	0.875653	0.0413
GREB1	0.875293	1.1e-06
TNS2	0.870893	6.23e-11
ARHGEF25	0.869369	8.92e-12
LCA5L	0.869301	4.91e-09
STAT5A	0.867107	1.35e-11
MGP	0.865861	5.89e-05
FZD5	0.858445	3.22e-19
PELP1	0.855558	0.000514
EID1	0.855178	1.99e-15
HSPA1L	0.849213	3.02e-06
VEGFC	0.847447	0.0142
HHLA2	0.846526	2.01e-09
HSD17B2	0.839289	6.89e-11
BMP3	0.83451	6.59e-17
FTHL17	0.833523	4.48e-17
PRKAR2B	0.832683	1.36e-11
PDE9A	0.830695	4.59e-13
SS18L1	0.829844	5.55e-21
COX11	0.828585	3.73e-07
PGC	0.827604	2.94e-08
NR2F2	0.825608	1.14e-11
CDCA4	0.822194	1.02e-10
ZNF787	0.82082	3.81e-16
CANX	0.816463	6.56e-14
GNPDA1	0.815319	2.13e-18
GCNT3	0.815098	4.73e-07
PIEZO1	0.814912	2.44e-14
SYT3	0.812678	5.75e-14
SLC17A4	0.812611	1.84e-10
INTS6	0.812288	3.25e-12
FLNA	0.810533	0.000112
CDCA5	0.810412	1.57e-05
ARFIP2	0.810181	2.78e-07
CBS	0.808747	4.74e-08
DCK	0.80775	9.38e-12
RMDN3	0.805942	6.76e-15
PCYT1A	0.803322	1.46e-13
CLIC4	0.80293	4.51e-09
ULK2	0.802135	2.22e-09
ZNF358	0.801769	2.99e-07
KBTBD6	0.800608	3.89e-07
MAPK6	0.799718	1.61e-16
CX3CR1	0.798066	3.02e-10
DDX55	0.797736	7e-07
CEP152	0.796991	6.35e-14
WNT3A	0.795655	3.41e-11
CTRC	0.793914	3.4e-07
BNIP3	0.786921	6.02e-06
MITF	0.78644	5.27e-14
DST	0.784753	1.24e-13
HIGD1A	0.78227	5.91e-14
GDF10	0.780754	2.89e-07
MTRF1L	0.779997	9.31e-12
PARVB	0.779956	3.27e-10
WIF1	0.778908	3.11e-09
EMP3	0.777942	4.41e-10
MAGEA12	0.7751	1.22e-06
BUD31	0.775081	2.44e-08
MYLK	0.773576	0.00577
LBX2-AS1	0.773164	8.42e-11
IGFBP1	0.7728	4.1e-06
GAS7	0.771762	2.56e-09
ZNF512B	0.77163	2.16e-15
NSMF	0.770193	4.47e-08
PHF10	0.770107	8.1e-18
TSPAN9	0.767253	3.28e-08
THAP7	0.76147	1.29e-13
HIST1H4H	0.760143	6.07e-12
KLKB1	0.758141	5.19e-10
GPR52	0.756307	0.00114
PEG10	0.756146	1.37e-05
ELAVL3	0.75542	0.00193
TMEM14B	0.754963	9.17e-15
BCAT1	0.754863	1.36e-07
EIF4G2	0.753894	1.99e-16
CDKN2B	0.753856	7.48e-12
FLNC	0.750846	3.47e-06
SLC2A3	0.749614	2.91e-08
OPN3	0.748394	1.37e-12
PRTN3	0.747932	0.00901
SETD1A	0.747153	2.44e-09
AGMAT	0.741662	2.38e-11
CHCHD5	0.739137	2.58e-05
BSG	0.738253	3.21e-08
MED6	0.737791	2.69e-08
MYLK	0.736656	0.00161
CUBN	0.735043	2.75e-10
CPS1	0.734661	1.28e-06
CHD9	0.73194	3.32e-06
ATP8B2	0.729222	1.34e-08
TMEM181	0.724988	3.11e-06
CCNJ	0.724542	5.2e-13
TMEM74B	0.724273	9.08e-08
AP3M1	0.723992	9.47e-13
TXNDC5	0.723572	1.41e-08
VAT1	0.721801	1.07e-07
NXN	0.721068	1.22e-12
ANKIB1	0.720515	4.02e-15
FBXO32	0.71837	2.42e-08
ISYNA1	0.71806	1.86e-11
PTCH1	0.716414	2.86e-05
CNP	0.716035	5.47e-07
KCNIP4	0.715332	1.34e-15
SYNM	0.715141	3.63e-05
SGPP1	0.715041	1.79e-13
CPB2	0.714631	3.98e-12
SNX17	0.712195	1.44e-08
MYL6	0.712111	6.82e-16
SKA2	0.711186	2.67e-08
HAUS5	0.710435	2.47e-13
ATG4C	0.709093	8.63e-10
DNAJB1	0.709006	0.00505
MYADML	0.708971	3.39e-19
ADAMTS1	0.70829	1.34e-13
CDIP1	0.70411	1.01e-08
C2orf88	0.702272	3.55e-12
DNASE1	0.702121	8.11e-06
CNTN2	0.701394	1.52e-09
PLEKHB2	0.700851	8.59e-21
SLC16A1	0.700235	3.77e-10
PYY	0.698724	1.53e-09
FCGBP	0.698148	0.00159
UBLCP1	0.697683	2.4e-15
CEP131	0.697548	7.79e-11
ATP6V1B2	0.696012	2.08e-08
SLC39A1	0.695991	7.1e-12
LGALS1	0.695413	6.59e-07
GSPT2	0.694135	2.64e-10
SLC4A4	0.693364	1.51e-08
MT1E	0.693162	4.88e-07
PTPRZ1	0.691515	2.99e-13
CHST15	0.690628	2.33e-13
HLTF	0.690147	2.83e-08
MAVS	0.689428	1.59e-09
FGF2	0.688835	1.85e-13
AK4	0.686369	1.36e-09
LAMTOR1	0.686151	1.09e-05
ZNF385A	0.684398	2.36e-13
JUND	0.683834	3.42e-07
MYEF2	0.683651	3.17e-13
ACSM3	0.683275	2.92e-07
VCL	0.683074	2.88e-11
MS4A2	0.683042	3.85e-10
CSAG1	0.682608	0.0363
CD3D	0.679726	1.26e-07
AKR7A2	0.679713	1.01e-12
GSTCD	0.679513	3.09e-12
CALCOCO1	0.679463	2.89e-11
SP4	0.679288	1.12e-08
MSH6	0.679063	1.72e-12
MORF4L1	0.677188	8.14e-13
GPATCH3	0.676549	4.3e-13
SSBP2	0.676129	2.22e-08
BAG6	0.673241	2.11e-10
SLC39A6	0.669334	1.41e-05
HMGA2	0.669217	5.26e-07
ZNF235	0.668646	1.7e-08
FLJ12825	0.668222	3.93e-08
SKI	0.667865	1.66e-13
TMEM131	0.667273	5.4e-14
UBC	0.666607	1.13e-08
UNC5B	0.666375	8.69e-15
PGM5	0.66568	7.52e-05
BCL6B	0.664582	2.76e-10
GNG2	0.664171	5.05e-12
SNX10	0.663704	4.5e-06
CITED2	0.662833	1.03e-07
UBE3D	0.661993	9.1e-16
PDYN	0.66093	2.76e-14
AGFG2	0.660843	6e-15
CACNA2D1	0.660409	4.62e-11
ADA	0.660284	1.9e-06
PIPOX	0.659115	3.01e-05
RPRD1A	0.658431	1.33e-13
PPP1R8	0.658217	1.43e-18
RAD51D	0.657236	1.03e-15
TAAR2	0.655856	8.65e-15
PDE3A	0.655641	2.42e-12
SOCS2	0.655498	2.63e-11
RAB5C	0.654565	1.24e-10
MAGEA9	0.653968	4.97e-16
CFL1	0.653554	2.95e-10
COPS3	0.653503	1.85e-11
IRF2BP1	0.652016	2.02e-09
SEPT9	0.651486	1.96e-10
UGDH	0.650785	1.23e-10
VSIG10L	0.647493	3.44e-09
NCALD	0.647447	8.23e-13
APOD	0.646955	7.82e-08
STX2	0.646383	3.83e-10
ELK1	0.646374	2.18e-13
CAV1	0.644697	2.26e-06
RNF44	0.644577	9.23e-11
PCK1	0.644089	1.13e-06
KIF14	0.643057	8e-12
PKIB	0.641873	4.19e-09
RHOXF2	0.641797	1.42e-05
GNG5	0.640745	0.000132
TMBIM4	0.640016	4.92e-10
MYL12A	0.639693	2.11e-06
TUBG1	0.639224	4.05e-10
TNNT3	0.639086	6.87e-05
KLF9	0.639015	6.17e-17
PDCD4	0.638509	4.97e-11
VIM	0.638104	0.000335
PTP4A1	0.637511	8.13e-13
SRPX	0.636132	8.19e-08
SF3B2	0.635248	4.27e-10
AOC2	0.635103	4.89e-09
MAN1A1	0.634549	1.65e-08
CSK	0.634037	6.11e-08
MARK2	0.63395	6.68e-07
HIST1H2BN	0.633381	1.36e-17
ASF1B	0.633077	5.95e-10
IL10	0.633003	1.67e-10
CHST9	0.632869	7.78e-11
BEX1	0.632754	4.74e-05
ALB	0.632021	0.00225
RBBP4	0.629639	4.5e-09
PCSK5	0.629232	2.2e-13
CALB2	0.629228	5.91e-12
VAT1L	0.629011	2.22e-12
ITIH2	0.628781	0.000174
LAGE3	0.627815	4e-09
TBL1X	0.627637	5.36e-09
ITM2A	0.626462	6.72e-07
IGF2BP1	0.626347	7.6e-07
ATP1A2	0.626252	1.47e-11
MAK16	0.626119	2.27e-12
SERPINH1	0.625922	3.16e-10
YES1	0.625589	6.14e-11
NRSN1	0.625011	1.6e-12
POLR2M	0.624918	2.73e-08
IRF4	0.624428	5.36e-09
AKT1S1	0.624238	2.28e-15
CFD	0.624155	4.98e-09
PABPC5	0.622109	9.36e-12
SLC7A5	0.62186	0.00104
AXL	0.619553	5.86e-06
C19orf24	0.619435	1.43e-06
HBA1	0.619131	7.91e-05
GHRH	0.618858	0.000389
PPARA	0.618057	2.98e-05
EDF1	0.617629	1.23e-08
CNOT7	0.617474	5.6e-13
FCGR2A	0.617338	6.65e-09
HIST1H1A	0.616775	7.02e-07
ANKRD1	0.616461	1.41e-08
CSDE1	0.616288	5.86e-13
MBNL1	0.616197	1.33e-10
CA7	0.61512	1.04e-10
IGFBP6	0.614216	2.02e-10
RBBP4	0.614066	1.67e-06
PSMD5	0.613544	3.56e-10
BIRC8	0.613357	9.21e-07
CNTNAP4	0.612707	2.22e-06
INSIG2	0.612407	5.55e-12
CLU	0.611725	0.00681
RNF19A	0.611155	1.38e-11
GSTT2	0.611058	1.31e-08
ARPIN	0.610868	2.28e-11
SFRP1	0.610815	1.44e-06
MBD3	0.610664	5.77e-08
TLE4	0.609789	7.92e-11
CAPZA1	0.609327	1.69e-09
MAGEA1	0.608705	8.84e-06
LUZP6	0.608698	2.71e-08
PLG	0.6071	3.35e-12
NETO2	0.606928	8.47e-11
NUDT11	0.606876	1.53e-08
VAPA	0.606863	8e-10
KLK4	0.605877	1.6e-14
FSTL1	0.605771	2.18e-09
PCDH20	0.605275	2.48e-14
TRIM39	0.605268	1.76e-10
SDCBP2	0.605233	3.38e-06
FOXE1	0.603735	4.94e-06
SCRN1	0.603512	4.12e-06
PPP2R5B	0.602941	1.55e-06
VSTM4	0.602933	1.41e-12
RASIP1	0.602741	2.36e-07
DDR1	0.60216	1.92e-12
EN1	0.601952	1.14e-13
RNF181	0.601824	1.16e-13
MXI1	0.59999	5.94e-10
FGG	0.599498	2.25e-07
TUBB	0.59911	5.95e-06
MAPK12	0.598275	0.000149
ZNF576	0.598119	8.91e-17
GPR146	0.598063	1.93e-06
SMIM10	0.597724	9.21e-08
MIDN	0.595338	1.11e-12
GATA3	0.595069	3.11e-05
FLOT1	0.594114	6.5e-11
PDK4	0.593477	6.44e-13
DLL3	0.593317	9.14e-05
TCEAL1	0.59297	1.21e-12
TIMM22	0.592482	7.98e-11
UQCR10	0.592289	2.16e-12
HTN3	0.591572	1.36e-12
ZNRF2	0.591179	5.75e-09
EEF1A2	0.59097	7.18e-06
C9orf69	0.590608	9.35e-07
DENND4B	0.589726	8.33e-10
P4HB	0.589685	2.94e-10
SLC43A3	0.589416	0.000128
TYR	0.58883	0.00032
HTRA3	0.586245	3.4e-09
AGPAT5	0.585963	1.58e-11
SOAT1	0.585671	1.73e-11
RBBP6	0.585374	3.97e-14
SEPT5	0.584881	1.44e-06
EXOC6	0.584483	1.6e-11
NSD1	0.584303	5.21e-08
RPS27A	0.583803	0.00112
MBTD1	0.583779	4.53e-10
SSSCA1-AS1	0.583716	5.02e-08
FUCA1	0.583295	2.39e-10
ENPP1	0.582896	1.01e-07
HLA-DOB	0.582813	4.87e-12
GHR	0.582417	1.1e-15
HIST1H2AC	0.581582	1.11e-11
RDX	0.581524	7.81e-10
APAF1	0.579381	2.18e-11
ITM2B	0.578935	1.47e-05
KIF3C	0.578815	1.01e-08
EMP1	0.578471	4.35e-06
RPL23AP82	0.578389	9.01e-11
WLS	0.578087	3.03e-10
EGFL7	0.578075	2.89e-10
NAAA	0.577303	4.01e-07
DUSP1	0.577138	3.34e-05
TIMM21	0.576911	1.65e-16
MEP1A	0.576744	3.44e-08
DAB2	0.575859	2.89e-07
EIF1	0.575517	7.58e-06
PIK3CG	0.575447	2.88e-05
COPA	0.575187	6.1e-11
TMX1	0.57475	9.89e-12
RNF220	0.572678	5.26e-13
GTPBP8	0.572101	1.8e-07
CPE	0.572092	2.43e-08
TFAP4	0.571457	3.98e-07
ENGASE	0.570475	7.88e-08
ARHGDIB	0.570284	1.01e-12
PRSS23	0.570118	3.02e-07
SPATA6	0.570012	4.67e-06
UCHL1	0.570001	2.65e-08
WDPCP	0.56914	7.53e-13
PAFAH1B1	0.568666	0.000219
GABARAPL2	0.5682	3.25e-12
WDR47	0.568153	3.2e-12
VAPA	0.568068	1.35e-08
PJA2	0.566924	9.93e-12
TMEM14C	0.566327	6.5e-10
SLC20A1	0.566034	5.06e-11
METAP2	0.565766	3.72e-06
KCNH4	0.56537	1.12e-05
DHCR24	0.564007	1.62e-10
CORO2A	0.563513	0.00257
RRAS	0.563218	4.06e-12
ADTRP	0.563053	7.59e-07
CYB5R1	0.56283	1.5e-13
SCARA3	0.562575	3.83e-10
SLC16A9	0.562508	8.37e-11
MPP1	0.562345	4.6e-08
VGF	0.56202	2.69e-08
ZNF132	0.561751	3.32e-13
NDUFC1	0.561523	5.68e-08
HCFC2	0.561324	5.89e-08
RNF11	0.561104	9.47e-07
SUV39H2	0.560808	3.01e-09
GNA13	0.56047	1.59e-11
ZMPSTE24	0.560358	1.08e-05
PRDM15	0.55998	0.000357
MYBL1	0.559721	1.78e-10
LMAN1	0.559269	6.77e-10
PTRF	0.558759	4.07e-07
TNPO2	0.558134	2.41e-14
H1FX	0.557613	3.44e-10
HNRNPC	0.557433	5.51e-08
STXBP1	0.557315	6.96e-05
KRT84	0.556651	9.72e-08
PNMA2	0.556385	1.75e-07
CD200	0.556242	2.93e-07
ARRDC4	0.555986	1.18e-11
CSNK2A1	0.555923	4.86e-13
PLSCR3	0.555744	5.06e-08
ACP1	0.555678	0.000256
CLPTM1L	0.555253	1.04e-10
C12orf60	0.555219	5.28e-12
NTNG2	0.554587	1.04e-09
FST	0.554494	2.73e-05
CCR6	0.553225	4.31e-16
GDI1	0.553167	1.62e-13
COX7C	0.553158	1.73e-07
PSMD6	0.552839	4.73e-09
TMOD3	0.552757	3.08e-10
PPOX	0.552183	3.24e-09
AMBP	0.551975	2.5e-07
CA2	0.551555	8.15e-08
SMCHD1	0.551366	1.36e-07
TRIM10	0.551219	1.1e-09
MFAP4	0.551207	8.64e-05
BEAN1	0.551198	2.18e-12
NDUFV2	0.550492	3.31e-08
PRDX6	0.550252	3.73e-05
AMMECR1L	0.550121	5.52e-09
ALKBH5	0.549677	3.11e-10
ELOVL1	0.549676	4.97e-08
PSMC6	0.549368	2.69e-12
ZNF689	0.549107	1.71e-09
RNF103	0.548924	6.16e-12
DCTN2	0.54852	6.35e-06
LRFN1	0.548287	1.4e-11
ZNF461	0.547889	4.9e-11
STMN2	0.547277	9.85e-12
RARA	0.547241	5.42e-14
DHPS	0.547124	1.28e-08
HERC3	0.546279	3.32e-06
SLC38A1	0.545888	1.75e-10
BCHE	0.545814	2.35e-08
ZNF852	0.54561	9.25e-05
POTEKP	0.545409	0.000135
CYP4A11	0.545356	9.15e-10
ERO1A	0.544739	5.67e-05
ELL2	0.54425	2.28e-07
RAB34	0.543991	8.01e-05
ALDOA	0.543205	0.0102
PTPN9	0.542952	9.55e-06
KCTD12	0.542264	3.82e-11
LIFR	0.541932	5.33e-07
SPECC1L	0.54099	5.04e-13
MED25	0.540069	5.48e-08
DNASE1L1	0.540026	2.16e-11
EPN1	0.539823	1.95e-05
CEACAM1	0.539653	0.000626
UNC13B	0.538945	1.7e-10
GINS1	0.538865	1.28e-07
HOXB2	0.538767	8.29e-07
FBN1	0.537674	1.43e-07
TTLL5	0.537182	3.59e-06
ORC1	0.535227	1e-06
TMEM248	0.53508	0.000349
TRIM37	0.534519	1.26e-06
CPLX2	0.534416	5.75e-10
CALN1	0.53418	0.000776
CNTNAP3	0.534087	5.26e-08
NPAS3	0.534052	1.59e-05
ELP5	0.532944	3.34e-07
CCDC180	0.532939	6.46e-05
CDKN2C	0.53223	3.5e-08
SLC30A6	0.532166	2.04e-05
LSG1	0.531406	5.02e-10
NCF2	0.531235	3.64e-05
GORAB	0.530777	8.56e-11
COX7A2	0.530647	9.39e-12
IL1RAPL1	0.530587	1.87e-11
BASP1	0.530365	0.000114
PODXL	0.529961	4.07e-07
HSPB8	0.528853	1.12e-10
SGO1	0.528728	0.00057
FAM120C	0.528486	6.29e-05
RCBTB2	0.527266	1.3e-06
MRPS10	0.526379	1.24e-06
RPARP-AS1	0.525999	5.85e-06
PHF1	0.52595	3.13e-11
PNKD	0.52562	1.12e-05
C11orf24	0.525556	1.1e-13
OGFOD2	0.525295	1.41e-08
ACAT1	0.525087	2.8e-11
RGS2	0.525022	9.9e-12
CNPPD1	0.524701	1.97e-09
STRADA	0.524681	4.92e-07
PLPPR1	0.523997	2.6e-06
PSD	0.523848	2.44e-11
ACRC	0.523327	0.000131
SULT1B1	0.523287	0.0129
SYNJ2	0.52306	1.21e-14
MED21	0.522843	1.35e-09
ALKBH4	0.522273	1.07e-08
PNMA1	0.52227	2.97e-05
SLC6A8	0.521994	0.000112
ATP5J	0.521643	2.49e-09
HCFC1	0.521627	6.43e-07
ATP1B2	0.521152	2.03e-09
ZNF85	0.520954	5.24e-09
UGCG	0.520865	1.18e-10
GNRHR	0.520818	7.21e-07
DNAH5	0.520593	2.59e-07
CYR61	0.519944	0.0063
IL17B	0.519698	3.84e-15
HNRNPA0	0.519664	2.65e-09
TMEM68	0.519307	5.17e-11
ADM5	0.518771	8.32e-12
WFS1	0.518612	1.64e-06
ERO1A	0.51848	3.89e-08
IGLL1	0.51813	7.15e-09
DHRS11	0.517765	3.81e-11
TMEM187	0.517644	0.00725
HRASLS2	0.517564	3.21e-16
SERPIND1	0.517321	3.17e-08
GNA13	0.517308	3.55e-12
ZIC2	0.51669	2.58e-05
DLK1	0.516622	4.59e-05
TNP2	0.516031	3e-09
ERVH-3	0.516013	3.03e-05
SPANXB1	0.515462	3.63e-06
TBC1D28	0.515372	1.4e-15
TM9SF1	0.514501	5.92e-09
IKBKG	0.514306	0.00303
L3MBTL4	0.51403	2.75e-05
PSMB2	0.512938	1.95e-06
CLIP3	0.51286	0.000156
C11orf68	0.511799	1.29e-08
CNTFR	0.511344	3.34e-15
KAT2B	0.51101	0.00876
PNPLA5	0.510375	0.000293
GSTO1	0.5098	1.14e-06
NR3C1	0.509439	1.06e-07
MAB21L2	0.508559	0.0145
ZDBF2	0.508086	2.7e-14
ITPKB	0.508061	1.1e-08
CCR9	0.507912	5.74e-07
SDHA	0.507831	7.02e-07
LRP1B	0.507803	3.92e-06
USP22	0.50754	0.000146
CA5A	0.507483	4.78e-10
HELLS	0.507447	9.18e-05
SLC35B4	0.507403	4.81e-15
NDN	0.507002	2.47e-06
PBX1	0.50521	5.52e-05
DPH5	0.505188	3.97e-10
TCP11L1	0.504386	8.46e-05
RB1	0.504351	3.32e-07
NR2F1-AS1	0.503719	3.7e-16
PDE3B	0.503278	2.94e-09
CDH6	0.503272	1.69e-09
MYL7	0.502956	2.47e-12
UMPS	0.502911	4.2e-09
HMGCS2	0.502868	0.0467
ACKR1	0.502848	7.65e-11
SELL	0.502187	5.75e-07
E2F7	0.501889	7.49e-07
SSH1	0.501662	1.02e-12
TRIB2	0.501604	2.96e-08
SHANK3	0.501138	0.00017
LINC00662	0.500744	3.95e-12
ARAP3	0.500344	3.11e-06
GNB4	0.50022	3.6e-09
CRAMP1	0.499773	2.36e-13
UBE2R2	0.499518	5.09e-08
OSGIN2	0.499504	3.87e-10
EIF4G1	0.499026	2.29e-11
ANKRD9	0.498665	8.34e-09
IQGAP1	0.498076	9.8e-08
THAP2	0.49792	0.000341
ELK3	0.497549	1.74e-09
SNCA	0.497432	1.09e-07
FAM192A	0.497333	5.43e-12
MGC24103	0.496837	1.82e-07
SLC25A24	0.496702	4.21e-06
SCTR	0.496622	2.8e-11
GGCX	0.496205	8.95e-11
EPM2AIP1	0.495767	7.82e-09
MAP3K7CL	0.495763	2.58e-09
PSMC5	0.495225	1.67e-10
EDEM1	0.495008	2.67e-07
EVI5L	0.494632	1.56e-10
VPS45	0.494427	1.3e-08
BTBD3	0.494204	4.08e-13
NAGA	0.49404	3.99e-12
STC2	0.493467	3.59e-05
SETD1B	0.492986	4.73e-12
HMX1	0.492845	3.45e-08
PKIA	0.492137	7.21e-11
EDC4	0.491926	1.37e-07
PF4	0.491728	2.41e-08
PAX8-AS1	0.490959	2.93e-08
CENPE	0.490266	5.83e-08
QPCT	0.490122	0.000217
ZNF423	0.489677	1.83e-06
PRKCA	0.489653	2.5e-09
CELSR2	0.48937	0.000186
EML2	0.489316	3.05e-05
MATR3	0.48916	3.23e-08
C1QTNF6	0.488822	4.97e-07
TMEM59	0.488426	2.5e-06
FRA10AC1	0.488389	1.93e-13
CARMN	0.487942	0.00054
SPG11	0.487791	1.04e-13
TMEM109	0.487462	3.59e-08
UGT1A6	0.487159	7.03e-05
NEAT1	0.486973	2.6e-05
TNS1	0.486803	0.000255
FGB	0.486657	5.6e-07
FOSL2	0.486163	1.04e-07
MAGEA8	0.486026	3.68e-07
LCP1	0.48601	1.43e-08
COPE	0.485825	2.44e-09
MAP1A	0.485526	5.96e-06
SOX10	0.485459	0.000744
MYCN	0.485371	5.34e-05
PRDX1	0.485347	2.62e-07
RHOBTB3	0.485228	0.000118
BBS10	0.485072	1.05e-10
ENOX1	0.484719	1.88e-08
HIST1H3J	0.484432	0.000753
FOS	0.484395	0.00327
LDOC1	0.484221	3.11e-11
BLOC1S1	0.484183	4.97e-08
SGO1	0.483989	0.000678
TRA2B	0.483705	2.88e-06
NTN3	0.482943	2.33e-10
GLE1	0.48272	7.49e-07
CRX	0.482649	5.86e-13
GNA11	0.482581	3.23e-09
PHOX2A	0.481985	1.95e-06
MCC	0.481799	6.8e-06
NRCAM	0.481746	1.98e-07
HSD17B11	0.48154	1.03e-08
HOXC10	0.481436	2.92e-06
HIST1H2BJ	0.481311	2.81e-05
CDH19	0.481213	1.14e-06
TYRO3	0.481167	1.15e-09
WDR91	0.480837	6.89e-09
TTC33	0.480727	8.81e-09
PARM1	0.480273	1.27e-07
RETSAT	0.48008	1.01e-09
CALM1	0.479827	3.56e-05
CCDC94	0.479809	1.1e-11
TET1	0.479589	5.06e-06
FAM46C	0.479296	1.41e-05
CD36	0.479199	3.15e-11
GNB3	0.478961	8.45e-09
CC2D1A	0.478643	6.12e-06
ZFPM2	0.478483	2.59e-15
CNTNAP2	0.477624	0.00102
UBP1	0.477522	1.04e-10
ZNF674-AS1	0.477347	1.16e-08
MAP3K13	0.476715	0.000433
SLC27A3	0.476492	1.26e-10
TMED8	0.476446	2.01e-07
AP3B1	0.476204	3.63e-11
PPP1R14A	0.476056	0.0015
HIPK2	0.475926	9.64e-10
RPAP1	0.475768	3.45e-08
ACADVL	0.475599	0.000105
BTRC	0.475376	4.97e-08
KCNK2	0.475134	1.38e-09
GNAO1	0.475015	0.00196
NDUFA13	0.474793	4.9e-05
VPS41	0.474604	3.09e-09
CSTF2T	0.4745	1.12e-06
CADM3	0.474123	1.69e-09
LRIF1	0.473816	2.24e-09
ABCG2	0.473814	2.14e-08
SMPDL3A	0.473753	8.92e-06
HECTD1	0.473501	0.000184
PCOLCE2	0.473353	4.36e-09
GPSM1	0.473319	3.82e-09
TBX2	0.47282	1.19e-08
STAB2	0.472669	1.33e-10
CDC7	0.4723	1.48e-06
SLCO4C1	0.472141	1.01e-07
WAC	0.47206	0.00047
HSPA1A	0.471674	2.43e-06
HSPA1A	0.471674	2.43e-06
HSPA1A	0.471674	2.43e-06
HSPA1A	0.471674	2.43e-06
HSPA1A	0.471674	2.43e-06
HSPA1A	0.471674	2.43e-06
HSPA1A	0.471674	2.43e-06
HSPA1A	0.471674	2.43e-06
HSPA1A	0.471674	2.43e-06
HSPA1A	0.471674	2.43e-06
HSPA1A	0.471674	2.43e-06
HSPA1A	0.471674	2.43e-06
HSPA1A	0.471674	2.43e-06
HSPA1A	0.471674	2.43e-06
HSPA1A	0.471674	2.43e-06
HSPA1A	0.471674	2.43e-06
HSPA1A	0.471674	2.43e-06
BTF3L4	0.471246	2.64e-05
HIC2	0.471164	1.82e-08
TAF7	0.471157	1.22e-08
PPCDC	0.470856	3.76e-07
LYPD3	0.470649	6.43e-11
MLLT11	0.470502	4.16e-05
FGD1	0.469817	0.000196
UBE2QL1	0.469775	2.57e-08
FOXF2	0.469695	3.6e-06
ZNF580	0.469678	1.38e-13
SERPINH1	0.469654	9.49e-11
CCDC25	0.469478	0.000163
TMEM104	0.469273	0.00901
METTL7A	0.468886	9.32e-07
NRIP1	0.46871	2.36e-11
SLC8A2	0.468636	8.39e-10
TSPAN1	0.4686	0.0207
ZNF252P	0.468477	5.35e-07
USP49	0.467556	1.75e-08
TRMT2B	0.467341	3.18e-10
TBC1D27	0.467167	2.24e-09
CCDC136	0.46713	2.97e-09
POLR2C	0.467098	5.73e-07
FBXO7	0.467084	5.53e-10
SORBS1	0.467014	0.000793
LGR6	0.466919	3.22e-07
ZNF483	0.466725	2.89e-08
GINM1	0.466539	3.05e-08
NAV1	0.466521	1.43e-08
CAPN1	0.466502	0.0263
AMOTL1	0.466308	5.49e-06
RPS6KL1	0.466293	1.97e-06
SRGN	0.46614	3.65e-05
SEPT10	0.465327	2.25e-11
PMAIP1	0.464514	8.59e-05
ATP8A2	0.464329	6.26e-07
PCSK6	0.464039	4.29e-08
RNF217	0.463941	9.98e-09
LANCL1	0.463408	1.03e-09
PDE4C	0.463402	0.000124
HNRNPR	0.463399	3.31e-07
NDUFAF1	0.462586	1.73e-08
TMEM258	0.462338	2.3e-06
AVPI1	0.462263	3.44e-07
ACP5	0.462213	7.91e-05
GTF2A1	0.46187	6.06e-08
DHRS2	0.46177	0.000405
CLEC3A	0.461638	0.000112
VDAC2	0.461437	5.26e-10
PIGS	0.460727	3.86e-09
HIF1AN	0.460699	0.000333
HSD17B6	0.460688	8.72e-10
NAV3	0.460512	2.63e-09
BCAT1	0.460248	0.00342
GFOD1	0.46017	2.74e-05
CCND3	0.460039	4.64e-06
ERCC2	0.45999	1.39e-07
BOLA1	0.459963	1.3e-08
WWTR1	0.459895	0.000456
GNG7	0.459558	2.26e-08
ANKRD12	0.45952	2.5e-10
LRRC19	0.459098	0.00198
BIRC2	0.458652	5.97e-13
KCNA4	0.458442	1.95e-08
ITGA5	0.458266	0.000914
PER1	0.458255	7.23e-08
BAG2	0.458056	4.74e-05
LUZP2	0.457807	2.89e-13
MOGAT1	0.457703	7.53e-07
EGFR	0.457361	8.37e-05
NACC2	0.457186	9.54e-10
ASXL3	0.456716	1.3e-11
ZNF592	0.456533	1.46e-08
ID4	0.456454	2.47e-11
ULK4	0.456335	0.000551
PPP6R1	0.456019	5.97e-07
PIGA	0.45601	0.00138
SUPT16H	0.455921	1.55e-06
CBX8	0.454682	0.00171
PACSIN3	0.454618	1.33e-05
CAP1	0.454587	3.74e-09
IL1RN	0.454537	5.48e-06
ZNF804A	0.454533	6.99e-08
ADGRB1	0.454492	1.22e-09
SLC3A2	0.453645	3.6e-06
POP7	0.453441	3.73e-08
N4BP2L1	0.453396	3.06e-06
DDX28	0.453257	1.75e-12
KIF26B	0.45308	0.0023
TIMP2	0.452978	0.00029
LINC00176	0.452429	1.2e-10
SLC30A10	0.45167	2.67e-08
FKBP6	0.451448	7.27e-12
SACM1L	0.451445	1.56e-08
MAP1B	0.451047	5.21e-08
TMEM175	0.45037	7.37e-07
ADAM23	0.450247	3.51e-07
CCL2	0.449684	2.1e-05
OIP5-AS1	0.449194	3.24e-07
CHPT1	0.448823	3.23e-11
ZNF821	0.448688	5.61e-07
NHSL1	0.448664	2.76e-10
PNLIPRP2	0.448402	3.75e-10
ZBTB16	0.44797	0.000133
SOX13	0.447343	9.52e-10
FYB	0.446285	2.29e-10
SPACA9	0.446068	5.62e-10
MICAL2	0.445919	1.3e-10
PHTF2	0.445809	1.33e-08
CAPN10-AS1	0.445803	0.000195
CRKL	0.445443	1.01e-07
MTHFD1L	0.445368	2.28e-06
CD69	0.445364	4.9e-05
ZNF138	0.445203	4.08e-08
MYL4	0.445202	7.79e-05
FARP1	0.444935	7.32e-12
TMEM209	0.44427	1.12e-08
TRAK1	0.443914	1.63e-09
ZFP37	0.443266	4.38e-10
XYLT1	0.442364	2.07e-06
IGF2BP1	0.441674	0.000516
SMARCA1	0.441503	1.39e-05
CLMP	0.441443	0.000151
AP2M1	0.441317	8.49e-08
RIC3	0.441018	0.000134
ALPK3	0.440706	9.72e-06
SYNPO2	0.440427	2.65e-06
FAM208B	0.440357	1.24e-06
SOX17	0.440306	2.38e-06
SECISBP2L	0.439829	1.52e-08
C1QTNF7	0.439709	2.19e-09
BPGM	0.43944	2.66e-05
MZB1	0.439404	2.39e-05
HCG8	0.439395	2.42e-09
DPY19L2P2	0.439283	0.000158
GNAI2	0.438966	3.75e-07
SEPT7	0.438735	3.88e-09
PLD1	0.438675	5.36e-09
CYP26A1	0.438556	5.97e-09
GMPS	0.438467	0.000553
ATP1B3	0.438393	1.05e-09
HES7	0.438382	2.64e-05
TYRP1	0.437961	1.93e-06
HAUS2	0.43791	4.5e-09
FAM8A1	0.437722	2.7e-10
C1D	0.437594	1.98e-10
CYP4F3	0.436988	0.000136
CDIPT	0.436691	1.64e-08
NRP2	0.436268	3.04e-09
LOXL1	0.436077	0.000577
MDH1	0.435808	2.66e-06
CYTL1	0.435287	7.45e-09
SYDE1	0.435257	1.08e-08
AP3S2	0.435249	1.8e-11
MS4A6A	0.435117	6.9e-08
CHRNA10	0.435003	9.47e-08
NGF	0.434999	0.00177
EML1	0.434868	1.73e-07
PEX16	0.434496	1.43e-08
CAMK2N1	0.434014	1.31e-07
FAM162A	0.43388	7.48e-05
PLPP3	0.433547	3.23e-05
ZMYM4	0.433356	5.57e-07
C1orf52///C1orf52	0.433297	2.18e-13
ARID3B	0.432977	2.21e-07
SLC35B2	0.432227	0.000134
FBXO32	0.432066	0.000721
FOXM1	0.43142	0.000135
UBASH3A	0.431297	1.86e-05
RBMS2	0.431213	2.92e-07
SNHG1	0.431052	0.000158
JADE1	0.430951	0.000139
OR14J1	0.430851	5.43e-08
TRIM33	0.430812	1.24e-06
PAQR5	0.430597	4.4e-05
ZNF415	0.430553	2.36e-09
GLIPR2	0.42985	0.0003
TTLL2	0.429793	5.6e-09
ZFP69B	0.42977	2.59e-07
FBXL5	0.429393	3.09e-09
RUBCN	0.42934	5.22e-08
CCNY	0.429028	1.1e-07
VLDLR	0.429028	7.75e-06
CDC42EP4	0.429026	3.11e-09
TNFSF14	0.428757	0.00191
TKFC	0.428728	9.87e-08
SAGE1	0.428338	2.71e-12
GNG12	0.428288	3.58e-05
PGRMC2	0.428102	3.99e-09
IGFBP3	0.428003	0.00153
IFRD2	0.427517	1.94e-08
ACOT13	0.427488	1.77e-07
APOA1	0.427167	0.00306
PCCB	0.426843	6.67e-06
HSBP1	0.426532	5.5e-07
CLIP4	0.426308	5.08e-08
BACE2	0.426208	5.25e-10
ZWILCH	0.425658	7.73e-06
SYN3	0.425397	0.0004
REEP2	0.425394	6.84e-10
POLR3E	0.425128	1.11e-07
ACAA2	0.425125	0.000148
APH1B	0.424805	2.15e-11
CMAHP	0.424682	4.1e-08
MORC2	0.424681	1.92e-06
PTPRM	0.42457	7.57e-11
PPM1E	0.424512	1.56e-07
CEP170B	0.424303	5.61e-06
UQCRQ	0.424039	2.93e-07
ZNF274	0.42392	1.96e-06
SCOC	0.423615	2.02e-08
FZD2	0.423314	3.17e-08
PPP1R7	0.423079	4.12e-05
FAM114A1	0.422991	2.63e-08
FBLN2	0.422885	5.74e-05
PRPF4B	0.42278	1.22e-10
SAMD8	0.422724	0.00521
ERBIN	0.42267	1.82e-07
CHP1	0.422609	1.17e-07
B3GALNT2	0.422084	1.28e-08
DCN	0.42184	0.00396
MYF6	0.421618	1.48e-05
RPA2	0.421249	3.86e-08
PLPP1	0.421165	1.89e-07
HUWE1	0.421108	1.58e-07
LYRM7	0.42093	4.72e-08
WWC2	0.420823	0.000309
PRKACA	0.42078	1.87e-12
TIE1	0.42077	1.27e-09
NDUFB7	0.420613	2.16e-07
ZNF134	0.42053	6.92e-08
TMEM132A	0.420511	0.00106
NME7	0.420318	2.52e-05
FAM198B	0.419714	1.47e-06
ZRANB2	0.419686	2.66e-07
ACBD3	0.41968	1.34e-06
ALDH1A2	0.419598	0.000226
IRAK4	0.419405	8.78e-06
INPP5F	0.419297	9.97e-09
MSX2	0.419206	9.12e-07
KLF6	0.419082	1.81e-06
NDUFA10	0.419068	8.88e-10
C7orf43	0.418479	3.71e-09
PRKACG	0.418208	6.68e-13
SLURP1	0.418031	8.14e-08
HBZ	0.418012	0.00295
CDKN1A	0.417977	0.00155
DNAJC11	0.417676	4.5e-05
TUBB2A	0.417635	2e-05
HEBP1	0.417495	0.000253
NSMCE4A	0.417326	0.0285
DIXDC1	0.417261	8.57e-09
PDE4D	0.416983	1.67e-06
ABCC13	0.41698	8.52e-09
DCT	0.416911	0.0318
PER3	0.416867	1.18e-07
AK9	0.416338	4.9e-07
ADAMDEC1	0.416249	0.0037
LMO3	0.416047	2.56e-06
ZNF583	0.41571	1.17e-09
NT5E	0.415346	7.58e-05
CBARP	0.415216	0.00289
FZD4	0.415204	3.51e-09
CNOT8	0.415043	4.76e-07
LITAF	0.414854	3.03e-08
DEPTOR	0.414749	7.32e-07
HK2	0.414651	0.000195
OSBPL9	0.414629	5.24e-07
ERRFI1	0.414623	3.34e-06
GLRB	0.414557	3.08e-06
ZBTB4	0.414267	1.3e-07
KLHL3	0.413984	1.16e-07
ZNF217	0.413961	3.88e-08
MYEF2	0.413744	6.96e-08
IFNAR1	0.413736	3.03e-10
IFT43	0.413694	5.23e-07
KPNA2	0.413646	4.11e-05
FBXO5	0.413121	3.67e-05
GPR87	0.413102	6.63e-11
CYP7A1	0.413063	1.12e-08
DST	0.412598	2.87e-10
LAMB2	0.41246	4.19e-05
FAF1	0.412231	1.44e-05
ZNF585A	0.412115	3.78e-07
ADH5	0.411492	9.37e-08
LHX6	0.411303	3.52e-05
CFL2	0.411259	5.4e-06
TMEM263	0.411002	1.49e-09
PHF13	0.410635	1.18e-11
ERP44	0.410507	6.05e-10
ALG8	0.410401	1.92e-06
GREB1	0.409778	3.34e-05
RABAC1	0.409712	5.78e-05
UGT2B7	0.409557	4.14e-06
TARDBP	0.409509	6.95e-08
MARCH6	0.409452	8.57e-06
AKAP12	0.409038	0.000654
OXLD1	0.408863	5.51e-06
FOSB	0.40878	0.00236
MRC2	0.408662	4.16e-07
CTC1	0.408174	1.62e-09
TTC28	0.408139	5.36e-06
USP2	0.408081	1.99e-07
SCAMP2	0.407687	3.34e-06
CDON	0.407647	1.75e-05
NUCKS1	0.407483	3.71e-06
GPM6A	0.407463	1.1e-10
TRIM13	0.407365	9.57e-10
CORO1C	0.407161	1.55e-06
SPIN4	0.406921	5.34e-05
PTPN1	0.406877	2.11e-05
KIF15	0.406853	7.02e-06
A2M	0.406476	0.000984
KDM3A	0.406142	3.7e-07
HYAL1	0.405863	3.83e-06
IL1R2	0.405756	0.0164
C15orf48	0.405745	0.0112
NOTCH4	0.405383	8.51e-08
GALNT15	0.405333	0.000145
VIPAS39	0.405282	0.00109
KIF16B	0.405245	6.49e-08
ULK3	0.404994	4.72e-06
CATSPERB	0.404729	8.26e-10
XBP1	0.404545	0.00362
B2M	0.404434	0.00371
FGL1	0.404327	8.4e-08
PARK7	0.403927	7.13e-06
ADGRF5	0.403888	1.94e-07
PDXP	0.403778	4.44e-05
PSEN1	0.403752	3.72e-06
SP3	0.403699	0.000543
FCHO1	0.40332	0.00209
RGS13	0.403311	0.00632
KLF10	0.403237	0.000115
FSCN1	0.403212	1.91e-05
PDE8B	0.40315	8.01e-08
EGR2	0.402873	5.78e-05
MMP8	0.402667	7.24e-06
ACMSD	0.402636	1.97e-06
PDE5A	0.402416	1.17e-05
P3H1	0.402048	5.25e-07
LIMCH1	0.402035	3.12e-05
FBXO3	0.401998	4.15e-07
SLC19A3	0.401911	0.00799
PTEN	0.401633	4.48e-08
KLHL26	0.401575	2.73e-07
RNASE6	0.401444	5.86e-06
KTN1	0.40134	1.42e-07
USP53	0.401327	1.79e-06
KPNA4	0.40105	8.01e-09
POLI	0.400995	5.84e-08
SPTA1	0.400904	2.9e-05
FH	0.400561	1.05e-06
MTMR2	0.400508	6.42e-07
CREBZF	0.400488	0.00113
POLE4	0.400444	3.47e-07
ZFAND6	0.400363	2.59e-10
STARD4	0.400209	1.18e-06
CHST10	0.399889	0.000265
ST6GALNAC6	0.399819	1.8e-05
LEF1	0.399401	0.00129
SIAE	0.399369	1.9e-05
TEX11	0.399364	5.12e-07
SLCO1A2	0.399255	1.1e-09
ACSBG2	0.399026	1.6e-08
RBMXL1	0.398953	1.32e-08
ITSN1	0.39889	2.91e-09
KCTD5	0.398706	1.92e-05
ISX	0.398637	3.52e-05
VPS37C	0.398462	2.69e-06
MAPK14	0.398077	2.28e-07
USP31	0.397979	2.79e-06
PPT1	0.397863	4.83e-09
NUDT1	0.397743	0.000125
CACNB3	0.397595	2.36e-09
JUNB	0.397248	2.68e-06
CCDC122	0.396923	7.02e-07
SMCO4	0.396753	6.49e-09
SCN1A	0.396741	3.94e-12
SLC32A1	0.396656	0.000575
MANEA	0.396248	5.69e-07
ZIC3	0.396228	4.27e-11
SAMD14	0.396168	1.27e-10
DAPK1	0.396081	6.03e-05
FAM91A1	0.396078	5.69e-08
ADAMTSL4	0.39593	6.33e-06
XK	0.395581	2.7e-11
SQLE	0.395452	9.72e-08
PTBP2	0.395309	6.38e-06
UQCRFS1	0.394959	9.3e-05
BEGAIN	0.394872	2.74e-07
CPT2	0.394638	0.000105
TMEM69	0.394548	0.000455
SDR39U1	0.394535	1.05e-05
MNS1	0.394459	0.000234
SMOC1	0.39444	2.64e-06
NPAT	0.394133	1.14e-11
ADSS	0.39398	1.08e-06
NAP1L1	0.393746	0.000177
ELMO3	0.393432	0.000678
OR1D2	0.393309	1.8e-07
ADGRG6	0.393098	1.63e-05
C10orf88	0.393092	2.61e-09
ABI3BP	0.393088	2.49e-07
CORO2B	0.392969	2.06e-05
PAGR1	0.392962	0.00037
PLIN2	0.392863	0.00177
HNRNPL	0.392828	8.01e-08
ITM2C	0.392722	0.00037
TMEM135	0.392577	2.32e-07
GRM6	0.392486	1.79e-10
MTMR6	0.392368	5.16e-09
GPR180	0.391775	1.8e-09
RPS6KA3	0.391669	5.46e-06
WBSCR22	0.391648	3.09e-11
SMNDC1	0.391584	4.78e-08
CHST5	0.391468	0.00237
ATXN10	0.391315	8.78e-07
GPC1	0.391233	8.07e-05
BCAS3	0.391017	2.38e-05
STOX2	0.390984	2.98e-10
PUM2	0.390937	9.49e-09
GNPNAT1	0.390827	0.000749
MATN3	0.390608	2.39e-06
CD3G	0.390591	1.59e-06
ANK2	0.390494	6.09e-08
ARL6IP4	0.390493	1.86e-05
ACSS2	0.390485	1.39e-05
EXOSC8	0.390479	3.01e-10
SEC23A	0.39029	7.51e-05
RING1	0.39026	3.64e-09
IGDCC3	0.390173	7.02e-06
ZNF649	0.390073	1.08e-09
AKR1C1	0.389981	0.000387
ARRB1	0.389881	3.02e-05
ASNSD1	0.389746	0.00852
PPARD	0.389618	1.92e-09
DPYSL2	0.389617	0.00174
ATP6V0D1	0.389379	3.58e-07
PCDHGB4	0.389095	6.67e-07
PIGK	0.388801	5.01e-07
TEX14	0.388754	3e-09
ADD1	0.388742	8.62e-12
PHYKPL	0.388671	1.16e-06
AP1S2	0.388246	7.32e-05
FBXL20	0.388212	7.68e-06
TMEM140	0.388147	8.1e-08
SLC14A2	0.387801	2.19e-05
CDC5L	0.387654	3.41e-09
PFKFB3	0.38758	5.54e-08
TRAPPC4	0.387315	5.06e-08
TNXB	0.387306	4.2e-08
OR2W1	0.387304	4.26e-14
TOPORS	0.387285	5.52e-08
CHCHD3	0.386733	7.85e-05
TOM1L2	0.386689	9.12e-10
AGO1	0.386652	1.67e-06
RAP1B	0.386518	7.12e-06
NR4A1	0.386397	0.000297
SPC25	0.386387	1.07e-05
TOX2	0.386287	0.000109
HACD2///HACD2	0.386211	3.18e-08
CCNYL1	0.386174	9.57e-07
GAST	0.385978	7.44e-06
PPFIA3	0.385906	6.96e-08
FOXD4L1	0.385616	9.37e-10
FGFRL1	0.385608	7.63e-06
GDNF	0.385556	5.92e-08
KRT2	0.385262	8.42e-06
GADD45B	0.385072	7.28e-07
ALAS1	0.385017	0.000222
TAF7L	0.384964	1.16e-07
SGMS1	0.384961	1.02e-08
RAI14	0.384858	3.99e-05
PFN1	0.384671	7.17e-05
TIA1	0.384483	1.02e-05
ICAM5	0.384469	2.18e-07
C10orf35	0.384263	0.000181
CPEB4	0.384227	7.56e-08
HELLS	0.384142	1.45e-06
TAS2R7	0.383954	2.03e-06
PIK3CA	0.383874	5.05e-11
TGFBR3	0.383723	3.35e-05
RCE1	0.383384	1.02e-08
PDGFRA	0.383377	0.000286
CNTNAP1	0.38321	0.000117
RASD2	0.383205	5.11e-07
CCDC88A	0.383045	0.000339
LRTOMT	0.383	1.46e-10
HAND1	0.382958	1.06e-06
RALBP1	0.382898	1.7e-08
MAGI1	0.382815	3.28e-08
XKR4	0.382805	2.48e-07
CFAP57	0.382643	0.00139
KLHL15	0.382336	2.76e-05
FANCD2	0.38196	5.64e-05
OLR1	0.381801	8.28e-06
PHC1	0.381646	0.000207
FURIN	0.381563	9.77e-06
NLRP2	0.381457	0.000788
YBX3	0.381356	0.000147
PKD2L2	0.381235	6.17e-08
ZAP70	0.381176	2.45e-05
MFAP1	0.381096	4.67e-05
HADHB	0.381078	9.85e-08
PCP2	0.381071	8.5e-11
F8	0.381046	6.49e-05
CMTM4	0.38103	9.73e-07
SPTAN1	0.38071	1.65e-06
RIC8A	0.380423	5.73e-08
GPM6B	0.380204	0.000238
RAD18	0.380136	1.7e-08
ARHGAP19	0.380091	2.15e-05
APOO	0.37981	4.51e-08
SEPHS2	0.379799	2.73e-05
POU5F1	0.379675	0.00205
GAL3ST3	0.379664	7.71e-13
SS18L2	0.37958	1.93e-07
TRMT5	0.379366	0.000189
HPS5	0.379258	2.68e-05
HTR2B	0.378958	1.78e-06
DCAF10	0.378819	1.26e-09
NLGN2	0.378778	1.09e-06
SEMA7A	0.37877	7.45e-05
HSP90AB1	0.378678	5.56e-05
ADAM30	0.378524	1.18e-07
PSORS1C2	0.378374	1.51e-08
KLHL12	0.377935	3.81e-07
PMEL	0.377926	0.0152
CNDP2	0.377899	2.21e-06
P3H4	0.377781	2.87e-07
PHF2	0.377761	2.41e-10
ST13	0.377744	4.73e-06
PTTG1IP	0.377561	7.97e-05
UBE3C	0.377531	8.2e-07
ARL4D	0.377069	1.26e-06
CRTAM	0.37687	0.00884
JKAMP	0.376849	9.61e-05
RYBP	0.376844	1.07e-09
WIPF1	0.376189	7.13e-07
ASTN2-AS1	0.376051	4.23e-05
POLR3H	0.375873	3.41e-05
SRRM1	0.375787	2.52e-07
NPC1L1	0.375739	0.000115
PDLIM7	0.375696	0.0113
CHMP2A	0.375493	5.14e-06
MYH7B	0.375391	2.63e-07
HMOX1	0.375377	0.00407
ZNF488	0.375162	5.63e-09
FOXF1	0.375059	2.08e-05
GP9	0.375003	4.44e-07
TARP	0.374943	1.07e-07
ADAMTS9-AS1	0.374918	4.27e-07
LEP	0.3747	3.78e-07
KIF2A	0.374372	3e-05
BTBD18	0.37437	4.95e-12
REEP1	0.374362	1.9e-05
DDX47	0.373914	5.12e-09
SLC7A2	0.37365	0.000302
PHRF1	0.373647	1.99e-06
GOLGB1	0.373593	5.49e-05
DDX6	0.373334	4.83e-09
PAX8-AS1	0.373244	0.000961
MATN2	0.37308	0.00221
RNF138	0.372936	2.58e-10
PHLDB3	0.372793	1.94e-08
ZNF644	0.372735	3.75e-06
CA6	0.372725	0.00014
GJC1	0.372665	0.000156
ELFN2	0.372647	4.38e-06
RAB27B	0.372526	0.000394
SNX2	0.372455	3.04e-09
FGF4	0.372376	3.63e-06
RAB2B	0.372241	5.15e-08
MRPL30	0.372148	5.38e-07
LPAR1	0.372017	4.72e-05
NEURL4	0.371893	0.00022
SSH2	0.371825	1.87e-07
TRAM2	0.371821	3.72e-05
CDK20	0.371773	2.07e-09
FJX1	0.371708	5.86e-05
TUBGCP5	0.371633	7.01e-07
LINC01128	0.371472	3.27e-05
LDB3	0.371385	7.53e-09
PCNT	0.371297	3.83e-05
CABP5	0.37128	0.00653
NCAPG2	0.371275	0.000124
CDS2	0.371156	0.000818
MAMDC2	0.371031	4.55e-06
ANAPC4	0.370982	2.1e-06
NR5A1	0.370955	6.56e-07
FAM208A	0.370858	5.11e-06
SH3RF1	0.370397	2.35e-05
MED15	0.370327	1.49e-06
BRINP1	0.370281	5.11e-10
XPO1	0.370234	7.27e-09
ZNF783	0.369805	8.32e-11
STK11	0.369743	5.79e-10
PHLDA2	0.369695	1e-06
RNF26	0.369599	1.96e-07
DPAGT1	0.369362	5.29e-06
ART5	0.369296	5.25e-07
SNRPN	0.369114	0.00133
KANSL1	0.36908	5.49e-08
SBK1	0.369042	3.54e-06
EHBP1	0.368881	6.62e-06
PLCG2	0.368727	5.23e-09
GNG11	0.368625	8.17e-05
EEF2K	0.368599	6.81e-08
ZNF559	0.368355	1.01e-09
SPON1	0.368266	0.000387
MAST2	0.368254	7.53e-07
SASH1	0.368164	1.25e-07
HTR1A	0.368082	2.26e-05
WDHD1	0.367889	0.000215
NEDD4	0.367267	8.08e-08
ACTG1	0.367261	0.0042
CALM2	0.367255	6.16e-06
RIMKLB	0.367107	8.08e-06
PRELID3B	0.367076	9.16e-07
PEX19	0.367053	6.94e-07
NFASC	0.366901	2.9e-06
F2RL2	0.366759	3.51e-05
NARFL	0.366743	3.2e-08
ENTPD5	0.366658	0.000214
CMTR1	0.366474	1.83e-07
ASAP1	0.36638	1.08e-05
CARMIL3	0.36607	4.99e-09
CALU	0.366	0.00248
PWAR6	0.36598	6.2e-07
KCNK15	0.365891	3.24e-05
NFE2	0.365878	0.0483
ANAPC13	0.365845	0.00386
MARCKS	0.36576	0.000144
MTPAP	0.365674	2.16e-07
NASP	0.365663	5.63e-05
C2orf47	0.365397	1.02e-06
DACT3	0.365267	2.03e-10
FLRT3	0.365186	9.29e-09
SNRNP27	0.364666	8.45e-05
METTL16	0.364626	8.83e-09
SURF4	0.36453	1.3e-05
KIAA0368	0.364517	9.71e-11
DEPDC1	0.364439	0.000215
FAM126A	0.364397	0.000263
MITF	0.364348	0.00283
NKTR	0.364312	4e-08
GRIN2A	0.364176	2.43e-05
MPDU1	0.363975	5.29e-06
PMP2	0.363831	5.72e-07
CDR2	0.363717	7.45e-06
PRCD	0.36362	9.27e-08
PTCH2	0.363572	2.09e-08
YARS	0.363499	9.11e-07
AFP	0.363091	2.96e-05
RND3	0.362479	1.17e-05
TMEM45A	0.362407	0.000329
HAB1	0.362368	3.23e-08
PRRC2C	0.362209	7.78e-08
PCDH17	0.362129	2.61e-07
PIM1	0.362059	2.92e-05
PTPRR	0.361824	1.22e-08
BOD1	0.361782	2.5e-05
PLLP	0.36166	4.2e-08
RNF38	0.361626	2.05e-09
B3GAT3	0.361576	8.42e-07
HIST2H2BE	0.361512	0.0018
HIST2H2BE	0.361512	0.0018
HIST2H2BE	0.361512	0.0018
HIST2H2BE	0.361512	0.0018
HIST2H2BE	0.361512	0.0018
HIST2H2BE	0.361512	0.0018
HIST2H2BE	0.361512	0.0018
HIST2H2BE	0.361512	0.0018
HIST2H2BE	0.361512	0.0018
HIST2H2BE	0.361512	0.0018
HIST2H2BE	0.361512	0.0018
HIST2H2BE	0.361512	0.0018
HIST2H2BE	0.361512	0.0018
HIST2H2BE	0.361512	0.0018
HIST2H2BE	0.361512	0.0018
HIST2H2BE	0.361512	0.0018
HIST2H2BE	0.361512	0.0018
C19orf73	0.361253	1.47e-09
NUCB2	0.361221	0.00247
RPS4Y1	0.361142	0.0465
KLK5	0.360995	5.6e-08
STRBP	0.360973	9.4e-08
ATP6V1D	0.360877	0.000109
MTA1	0.360731	2.67e-07
PPP2R3A	0.360667	3.61e-06
THEMIS2	0.360604	7.39e-08
ANKRD33B	0.360534	1.52e-06
SRGAP3	0.360177	1.4e-06
GABARAP	0.359937	2.39e-05
EAPP	0.359876	2.02e-07
UROD	0.359874	0.0019
ABI2	0.359835	4.16e-05
NDUFB9	0.359575	0.000202
TMEM251	0.359458	9.3e-07
AGO1	0.359379	3.82e-05
VPS8	0.359245	9.65e-10
DSTN	0.359151	0.024
ADK	0.359013	2.47e-09
ABHD15	0.358598	9.52e-06
TTLL7	0.358573	0.000337
MDN1	0.35837	2.68e-06
ABCA1	0.358341	2.21e-07
DMC1	0.358339	4.46e-06
FABP7	0.358021	1.64e-06
HBE1	0.357877	0.000293
MPC1	0.357871	8.67e-06
SEC11A	0.357855	1.41e-05
COX6A1	0.357812	0.00212
SMPX	0.357616	1.62e-07
ZNF827	0.357398	5.32e-06
LAMP5	0.357251	3.34e-06
SARAF	0.357223	2.41e-05
GSTM4	0.357217	0.00104
WDR89	0.357115	4.29e-05
CYB5D1	0.356951	0.000153
PLS1	0.356943	0.00794
PDLIM1	0.356905	0.0137
FGF9	0.356891	3.74e-07
FAM187A	0.356845	0.000349
RMND5B	0.356716	0.0232
UBXN8	0.356662	5.5e-07
RRAGD	0.356436	3.2e-09
NUP98	0.35643	0.000798
SKA1	0.356376	2.16e-07
JAGN1	0.356353	8.49e-07
TM4SF19	0.356248	0.00556
MYO15A	0.355973	6.68e-09
LIMS2	0.355763	0.000235
FMNL1	0.355617	3.77e-05
CNNM2	0.355253	6.45e-08
GLI3	0.355175	2.95e-06
KLHL1	0.355167	5.85e-06
KXD1	0.355042	1.41e-05
SGK494	0.354953	2.81e-06
PCGF2	0.354808	5.97e-05
WHSC1L1	0.354782	1.52e-06
APOH	0.354573	0.00948
FBXW7	0.354206	1.39e-05
IFI30	0.354103	0.00051
GPC6	0.354065	4.57e-05
S100PBP	0.354048	2.77e-06
HELZ	0.35392	1.18e-06
FITM2	0.353867	2.01e-08
GRIA3	0.353776	1.56e-05
EMCN	0.353759	5.94e-08
GLYAT	0.353595	1.75e-06
GC	0.353297	0.00128
CEP85L	0.353248	4.23e-07
NDRG1	0.353174	0.00168
ZNF135	0.353167	1.19e-06
ARMCX2	0.353114	0.000453
SDHD	0.353101	4.92e-05
EXO5	0.352783	3.64e-10
NUP50	0.352779	1.49e-07
PTEN	0.35252	3.44e-07
CRACR2A	0.352373	0.00141
CSRNP1	0.352088	2.87e-06
SERPINB13	0.352088	2.85e-08
RHBDL2	0.351965	2.43e-06
CAP2	0.351817	0.000347
TSPAN7	0.351673	1.82e-07
PLP1	0.351564	4.36e-05
SHISA4	0.351556	1.59e-05
CRYAB	0.351479	0.000119
ADCY1	0.351395	0.000318
LINC01426	0.351164	1.87e-08
CDKAL1	0.350942	4.74e-06
PTPRG-AS1	0.350813	2.28e-05
CAPZA2	0.350811	7.75e-07
GOLGA8A	0.350441	0.000205
HOXA1	0.349948	2.6e-09
ERLEC1	0.349892	1.02e-06
VPS4A	0.349763	6.52e-05
NTS	0.349603	0.0399
KCNQ5	0.349402	1.17e-09
STMN3	0.349295	0.0121
ATP2B1	0.349039	3.72e-07
BEX3	0.349021	1.14e-09
GTF3C4	0.348983	3.95e-05
CALCOCO2	0.348957	4.62e-07
IFT74	0.348731	4.31e-07
PEX26	0.348541	5.95e-08
MARCH7	0.348532	1.21e-08
MAF	0.348234	0.00185
FAM173A	0.348129	5.48e-06
SPAG7	0.347953	5.79e-08
ZBTB47	0.347886	0.00021
CKM	0.347762	3.15e-05
CFAP97	0.347748	1.74e-06
KRT19	0.347573	0.0486
GAREM1	0.346954	4.42e-07
MAGEL2	0.346943	4.97e-07
CSNK1G1	0.346913	7.16e-07
TSPAN31	0.346848	9.3e-05
OPHN1	0.346823	1.72e-08
NR2F2	0.346746	4.06e-06
TINF2	0.3466	4.8e-07
C7	0.346535	8.12e-07
TMEM167B	0.346427	1.35e-07
LRRC37A	0.345903	0.00193
IFIH1	0.345902	1.95e-07
DNAAF3	0.34581	0.000174
HACD1	0.345667	0.000312
CD109	0.345112	7.3e-06
SCRN3	0.345024	3.38e-07
ZFYVE28	0.344961	6.84e-07
SLC2A13	0.344625	6.28e-07
NUMA1	0.34461	2.86e-06
KRT8P12	0.344526	0.027
BZW1	0.344423	0.000177
MTMR3	0.344409	2.86e-06
NUDT3	0.344392	4.22e-06
ATP5A1	0.344262	0.000305
ATP5A1	0.344262	0.000305
CD1B	0.344095	3.06e-05
RNF144A	0.344007	7.55e-09
C3	0.343911	0.00516
EPS15	0.343786	0.00119
PDE1A	0.343711	1.09e-08
TBX5	0.343683	2.91e-06
GAS1	0.343676	0.00817
CD28	0.343612	5.06e-06
DISP3	0.343609	1.51e-08
PRNP	0.343523	0.000232
NSUN3	0.343224	5.14e-07
ADAMTS9	0.343221	1.05e-05
PUDP	0.342951	8.22e-10
RHOF	0.342775	7.2e-06
KIAA1217	0.342651	1.13e-06
ATP6AP1	0.342463	0.000105
UBE2G1	0.342437	6.48e-07
SLC38A4	0.342373	8.97e-08
PCDHGC3	0.342202	0.000179
SMAD7	0.342128	5.02e-06
HMGXB4	0.342044	0.000427
BAG1	0.341844	3.64e-06
UGT2B10	0.341716	1.13e-05
REEP4	0.341442	7.38e-06
CHRDL1	0.341234	1.42e-08
ATG9A	0.341168	2.16e-06
PTH2	0.341112	0.0024
FNDC3A	0.341104	4.98e-06
ESPN	0.341029	0.00469
ECE1	0.340975	1.5e-05
SPOCK1	0.340854	0.000244
CAMK1	0.340724	0.000307
MS4A8	0.340421	1.02e-06
U2AF1	0.34018	3.17e-07
MND1	0.340139	0.000399
WDR43	0.340134	0.00239
ADCY1	0.340052	0.000371
RARG	0.339979	3.15e-06
RAB33B	0.339942	2.57e-06
SGCE	0.339938	0.00259
CELF3	0.33993	1.07e-05
ZIC4	0.339861	0.0172
GTF2H2	0.339734	0.000242
XCR1	0.33949	2.02e-05
STEAP4	0.339304	1.16e-06
C8orf33	0.339227	0.00205
FUCA2	0.339218	1.14e-06
NAV3	0.339101	1.22e-05
GMDS-AS1	0.338993	0.000362
NCBP2	0.338902	1.52e-06
ABCC2	0.33866	0.000251
ACTB	0.338482	0.0212
ACTB	0.338482	0.0212
ACTB	0.338482	0.0212
ACTB	0.338482	0.0212
ACTB	0.338482	0.0212
ACTB	0.338482	0.0212
ACTB	0.338482	0.0212
ACTB	0.338482	0.0212
ACTB	0.338482	0.0212
ACTB	0.338482	0.0212
ACTB	0.338482	0.0212
ACTB	0.338482	0.0212
ACTB	0.338482	0.0212
ACTB	0.338482	0.0212
ACTB	0.338482	0.0212
ACTB	0.338482	0.0212
ACTB	0.338482	0.0212
ACTB	0.338482	0.0212
ACTB	0.338482	0.0212
ACTB	0.338482	0.0212
ACTB	0.338482	0.0212
ACTB	0.338482	0.0212
ACTB	0.338482	0.0212
ACTB	0.338482	0.0212
ACTB	0.338482	0.0212
ACTB	0.338482	0.0212
ACTB	0.338482	0.0212
ACTB	0.338482	0.0212
ACTB	0.338482	0.0212
ACTB	0.338482	0.0212
ADD2	0.338428	0.000597
MS4A1	0.338408	0.000163
MPC2	0.33831	5.04e-08
FAM122C	0.338148	4.22e-06
SLC4A7	0.338049	1.41e-05
PRR3	0.337862	0.00462
AFF3	0.337549	8.35e-05
DHRS13	0.337319	0.000202
KCNJ6	0.337314	1.49e-08
LMNA	0.337309	0.00014
VENTXP1	0.337237	1.27e-08
ESR1	0.337098	1.48e-05
TBX19	0.33689	9.73e-07
MATN4	0.336834	3.77e-08
CSPG4	0.33672	4.56e-05
CNIH4	0.33667	2.42e-06
HGD	0.336666	0.000115
RRH	0.336568	4.04e-10
ETV1	0.33653	6.98e-08
TAF6L	0.336326	1.75e-05
UTP18	0.336275	0.000167
EPC2	0.336049	0.000507
CHRD	0.336044	3.23e-07
BIRC3	0.335728	2.46e-05
AKR1B10	0.3357	1.42e-05
ASH2L	0.335534	2.91e-05
FBXO8	0.33552	2.82e-05
RBM38	0.335343	0.000858
SNX3	0.335254	1.07e-05
CCDC34	0.335238	4.22e-07
FAN1	0.335104	9.31e-06
HOXD4	0.335103	7.81e-06
IRF2BPL	0.334928	1.33e-06
PSMF1	0.334886	1.12e-07
RWDD1	0.334837	0.00114
ABCC1	0.334728	0.00678
MKLN1-AS	0.334601	0.000901
CKLF	0.334051	0.000408
PRMT7	0.333986	0.000304
HEATR6	0.333892	0.000447
DNAH3	0.333564	6.85e-08
FAM189B	0.333327	3.43e-05
NHSL2	0.333279	5.52e-08
TBL1XR1	0.333255	5.82e-06
CTSD	0.333214	0.000553
MOB2	0.333201	7.19e-08
HSPA13	0.333143	1.49e-05
BCL6	0.33312	6.44e-05
PLSCR4	0.333064	1.83e-09
DENND1C	0.332898	9.04e-08
BDKRB1	0.332886	2.14e-06
CLASP1	0.332786	3.57e-05
STX2	0.332705	1.23e-07
IKZF2	0.332673	1.61e-05
GML	0.332397	8.58e-07
EMSY	0.332013	5.27e-05
CACNA1H	0.331994	0.00582
CD3EAP	0.331782	8.46e-05
DONSON	0.331497	0.000278
DCAF12	0.331266	6.36e-06
OBSL1	0.331259	0.000738
TASP1	0.331206	4.46e-05
H3F3B	0.331176	3.93e-05
TSPYL2	0.331131	7.5e-07
CHL1	0.330945	1.43e-06
MSN	0.330934	0.000789
CBLN4	0.330896	1.93e-10
MCM9	0.330894	3.74e-05
TMTC1	0.330845	1.88e-05
DEXI	0.330587	6.11e-05
HLF	0.330561	0.00312
APOE	0.330504	0.00215
CHI3L2	0.330502	1.3e-05
HSD17B3	0.330444	1.55e-05
KLHL32	0.330154	2.61e-05
STK25	0.329872	3.37e-11
PRKACB	0.329858	0.000726
ATP23	0.329763	2.29e-06
VGLL3	0.329661	3.31e-05
SSNA1	0.329627	0.000143
SP2	0.329609	0.000776
CYBRD1	0.329598	8.71e-05
TEAD1	0.329355	1.05e-06
TLE4	0.329301	0.00348
EFCAB7	0.329127	3.19e-05
RFC4	0.329087	0.00602
CCNG2	0.329061	9.89e-06
PYGO1	0.328736	2.34e-10
ARL2	0.328716	2.13e-06
IPO7	0.328657	6.53e-05
ALG5	0.328648	0.000183
ANXA1	0.328559	0.00108
EEF1A1	0.328443	4.74e-08
JSRP1	0.328283	0.00491
CYP2U1	0.328171	2.83e-07
INPP4A	0.32814	2.62e-07
LY9	0.328126	8.31e-06
DISC1	0.327968	1.01e-07
RBM5	0.327806	6.27e-06
ZNF445	0.32776	0.00186
STC1	0.327699	0.00235
MTFR1	0.327588	2.14e-05
PSMC3	0.327228	0.000879
KLHL5	0.327222	4.99e-07
WDR76	0.327165	6.87e-05
HK1	0.327136	0.000254
ATP5O	0.327136	0.000554
WBP2	0.326947	4.7e-06
B3GNT7	0.326855	0.0154
STON1	0.326842	2.89e-06
GFRA1	0.326836	1.36e-05
SORT1	0.326591	4.38e-07
IQGAP2	0.326572	4.41e-05
CASK	0.326341	1.04e-06
SAA4	0.326333	5.14e-05
PPP1R12A	0.326167	0.000596
STRN	0.326153	2.14e-08
NAALAD2	0.325987	2.37e-05
SLC2A10	0.325889	8.14e-08
CBFB	0.325713	5.74e-05
SOX5	0.325697	2.29e-05
PCBD2	0.325521	3.95e-06
NADSYN1	0.325404	0.000352
FMR1	0.325245	1.37e-07
MEF2A	0.325182	1.19e-06
SPCS1	0.325122	0.00132
GATA1	0.324894	0.00863
G3BP1	0.324742	7.09e-09
TGFB1I1	0.324686	0.0121
AHDC1	0.324649	0.000157
LINC00917	0.324643	1.57e-05
FAM214A	0.324612	4.67e-10
LMF2	0.324489	0.00047
ST3GAL5	0.324395	4.83e-05
FZD6	0.324385	0.000116
TTYH2	0.324238	9.99e-08
BANK1	0.324222	1.57e-06
HS1BP3	0.324196	2.29e-05
CCDC54	0.324128	5.64e-05
FGF10	0.324087	3.12e-06
DUSP9	0.32391	3.76e-06
XIAP	0.323837	0.0011
CIAO1	0.323783	4.59e-06
LINC00958	0.323718	3.93e-07
CCDC28A	0.323698	6.07e-07
SENP7	0.323656	7.48e-05
MSTN	0.323639	5.34e-08
C21orf2	0.323619	2.7e-05
FAXDC2	0.323525	0.0132
MRVI1	0.323485	0.00193
PPP1R3A	0.323393	6.32e-08
BCAT1	0.323176	0.0159
SYNPO2	0.32297	0.00195
NARS	0.322801	2.24e-05
LZIC	0.32275	3.28e-07
SNRK	0.322719	0.000106
MAGI2-AS3	0.322659	0.00129
HSF1	0.322414	5.54e-05
COL4A5	0.322405	1.33e-05
ACHE	0.322383	3.31e-07
GBGT1	0.322207	7.64e-07
TMEM35A	0.321934	0.000117
KCTD2	0.321781	5.71e-06
GABRA4	0.321633	7.73e-10
TXNL1	0.321541	0.000142
SMDT1	0.321494	6.52e-05
TMSB15A	0.321219	0.00193
PLAT	0.321191	4.56e-05
CCDC186	0.32116	4.85e-05
PPP2R5A	0.321144	3.88e-08
SLC38A1	0.321119	5.86e-05
ATP6AP1L	0.321089	5.64e-10
DNAJC18	0.32094	2.36e-07
APEH	0.320823	3.41e-05
TJAP1	0.320744	5.58e-06
GJA5	0.320572	0.0157
TRBV16	0.32052	6.73e-06
WBSCR17	0.320518	5.4e-07
JAM2	0.320373	7.4e-06
KRT81	0.320352	0.000596
CRKL	0.320225	0.0011
NLRP3	0.320106	3.15e-05
ZCCHC2	0.320076	1.37e-06
TAS2R5	0.320053	2.35e-05
INTS2	0.320037	0.000418
MUT	0.319981	3.31e-08
MAP4	0.319743	2.28e-05
SEC24C	0.319481	0.00149
PANK3	0.319427	8.79e-05
DEF8	0.319282	0.0108
BYSL	0.319274	0.000289
MOGAT2	0.319271	1.41e-05
IL4R	0.319208	2.96e-05
APP	0.319202	1.73e-05
C14orf93	0.319152	4.22e-05
ASAH1	0.319138	2.88e-06
ST8SIA1	0.318757	0.000114
AGER	0.31872	9.64e-06
OR2N1P	0.318627	3.05e-08
SLC30A6	0.318327	2.52e-08
FAM83A	0.318321	0.000627
NLN	0.318178	1.01e-05
TRIP12	0.318147	0.00082
NLGN4X	0.318142	3.58e-07
GFPT1	0.317821	0.000724
HPGDS	0.317609	0.0363
MTMR14	0.317606	0.000513
IPP	0.317473	2.74e-05
ZNF503-AS1	0.317439	0.000154
CLDN23	0.317433	0.000721
PLCE1	0.317383	8.9e-06
KLRD1	0.317197	3.37e-05
PPIL1	0.317179	0.00154
SRSF5	0.31715	4.78e-05
ERV9-1	0.317121	2.71e-06
ASXL1	0.316989	5.67e-07
SPTLC1	0.316932	3.32e-05
DHX34	0.3168	8.01e-07
SIPA1L2	0.316566	2.42e-05
BCAS2	0.316557	5.8e-05
DLAT	0.316501	3.49e-05
SRP14	0.316464	0.00797
KIAA1462	0.3164	8.32e-05
USP44	0.316366	8.04e-06
WDR44	0.316138	5.18e-06
DR1	0.316036	2.71e-05
RNPS1	0.31603	0.000324
FNIP2	0.315929	3.72e-05
KCNK3	0.315835	2.28e-06
RGL1	0.315669	1.69e-07
PTGFR	0.315407	5.03e-07
METTL17	0.315348	9.4e-05
KCNK12	0.315294	7.54e-06
RORA	0.315271	9.6e-06
BPTF	0.315188	2.18e-06
PDGFB	0.314942	0.000412
RHAG	0.314934	0.0127
RIF1	0.314845	4.34e-08
DIRAS3	0.314835	4.89e-07
KCTD9	0.314779	6.06e-05
PLEKHA2	0.314758	2.26e-06
TP53AIP1	0.31473	3.18e-06
TSG101	0.314724	8.13e-06
SLC19A2	0.314724	2.68e-06
FAM126A	0.314473	0.00431
NRSN2	0.314357	0.000825
ADAM9	0.314288	1.03e-05
PGAM1	0.314214	1.43e-05
LDB2	0.31417	3.69e-05
BCAM	0.314154	0.00123
CDT1	0.314112	9.06e-06
TSLP	0.3141	2.07e-05
JAK2	0.314087	1.4e-07
MAP1LC3B	0.314065	7.9e-06
ZNF568	0.313863	2.55e-05
KIF21A	0.31375	5.47e-06
IGSF8	0.313592	0.00224
RASSF6	0.313466	1.76e-07
NSD1	0.313428	1.13e-08
GAL3ST4	0.313246	3.92e-05
CKAP2	0.313139	0.000982
CORO6	0.312979	0.0062
ENAH	0.312966	0.000853
VARS	0.312936	0.00822
TPD52L2	0.312689	0.000514
B3GALT1	0.312611	2.54e-10
ZFYVE16	0.312435	6.33e-05
RAB11A	0.312323	6.47e-05
STOM	0.312012	0.00428
ARMCX1	0.311976	1.64e-05
NFATC1	0.311933	0.000175
GPR137	0.311922	1.56e-06
MRGPRX2	0.31151	3.26e-05
MIS18BP1	0.311464	3.72e-06
FAM169A	0.311434	2.92e-06
BGLAP	0.311344	5.38e-05
C3orf14	0.311305	0.00084
SERINC1	0.310956	0.00112
P2RY1	0.31095	2.17e-06
KIAA1217	0.310761	0.00344
TAP2	0.310712	0.0229
ZNF574	0.310639	3.98e-06
ZNF93	0.310517	0.000274
ANGPTL1	0.310406	0.000147
KAT6A	0.310341	0.00575
FAM133B	0.310244	2.47e-07
GNAI1	0.309971	0.00071
IL22RA2	0.309844	1.66e-06
SPATA5L1	0.309807	0.000958
FCMR	0.309656	0.000372
RABGGTB	0.30964	0.00202
MBNL1	0.309613	0.00129
DST	0.309457	0.000662
SZT2	0.309455	3.55e-06
DCAF17	0.308931	1.84e-06
CACNA2D2	0.308625	6.19e-05
[truncated: 6,889 more rows]

## Sheet: GSE68468
Supplementary Table3. DEG List of GSE68468
Gene.symbol	logFC	P.Value
TGFA	-14.0439	1.00852e-10
SF3B1	-12.4358	1.18607e-06
CIAO1	-6.9435	1.14216e-07
GPD1	-6.64053	0.00130356
GPR183	-5.87671	1.92084e-09
PKD1	-5.46026	4.1443e-07
FOXD4	-5.3405	0.0241112
SLC5A3	-5.08409	1.02181e-05
ZNF552	-4.85303	1.5114e-09
RPL13	-4.40281	0.0420864
CEP55	-4.35696	2.86018e-08
KRIT1	-4.24261	2.127e-11
CD58	-4.02716	0.0356816
CRELD2	-3.95311	3.47891e-05
XCL1	-3.9277	6.06542e-06
DYNLRB1	-3.87276	0.00841338
ZNF117	-3.82227	1.50841e-06
C14orf93	-3.69398	1.18725e-12
HEXIM1	-3.6279	2.3385e-15
QKI	-3.49931	0.000380027
ALLC	-3.46026	1.87384e-05
ITSN1	-3.3548	1.87832e-06
RP5-1000E10.4	-3.32029	8.71676e-05
ACAP1	-3.23644	1.05525e-05
COL6A1	-3.20074	1.52519e-05
DPF1	-3.1814	1.16546e-16
LAMB4	-3.14191	1.59702e-07
PRPSAP2	-3.13929	2.01811e-08
PDZK1IP1	-3.09584	1.15746e-05
ELOVL6	-3.08981	1.12927e-08
ZFYVE26	-3.08136	0.000260318
FRMPD4	-3.07168	3.45905e-08
CNOT4	-3.01232	1.36562e-20
CLEC11A	-2.97101	0.0169579
IL6ST	-2.96199	0.040369
NNAT	-2.88693	4.00915e-05
MRPL33	-2.88331	0.00631122
TMEM87A	-2.84979	0.0340156
FLAD1	-2.84277	0.0184445
WBP11	-2.8345	0.0248252
FLT3	-2.81433	1.77509e-09
C1orf106	-2.80932	8.52725e-11
IGLα	-2.80576	7.51547e-05
ICMT	-2.79164	6.46149e-09
TNFSF11	-2.75803	0.0066887
RALYL	-2.73596	1.00652e-11
GPR37	-2.72639	6.78364e-05
FBN2	-2.72393	0.0104122
PRDM10	-2.66474	1.57773e-06
FAAH	-2.64665	0.00238491
GNAS	-2.6326	0.000940227
WWC3	-2.60915	0.0032367
IFITM3	-2.60593	0.0304802
COG2	-2.591	3.25029e-05
YIPF6	-2.58414	0.0124283
BTG3	-2.5807	0.00406522
KIAA0256	-2.57803	0.0152999
PGM3	-2.56201	2.24119e-09
C17orf62	-2.55793	4.36213e-10
IGF1	-2.55687	3.44946e-05
CASP3	-2.54947	5.87658e-10
TXK	-2.54664	3.30597e-05
RARG	-2.53238	0.000320011
ATXN7	-2.47652	6.58824e-05
UGT2A3	-2.4708	0.00696756
FLJ21511	-2.4618	0.00123244
PYGL	-2.46075	4.54887e-12
KRT83	-2.45653	0.0244805
ASMTL	-2.44363	0.00614477
GSTCD	-2.42709	0.001239
MARCH7	-2.38213	6.28842e-07
APC	-2.34315	0.0242199
HOXC11	-2.33508	0.000404358
SSX3	-2.33444	0.000513815
CDS1	-2.30475	4.99218e-07
OXT	-2.30389	9.79377e-11
HINT1	-2.29254	6.3004e-07
OFD1	-2.29251	0.0273308
FEM1B	-2.28966	0.00808892
FAM12A	-2.27401	0.00388299
PCP4	-2.2689	0.00397607
HLF	-2.26186	0.0122151
SOCS1	-2.26006	1.27256e-05
PPP2R5A	-2.255	2.95405e-05
FLJ20433	-2.23827	0.0115074
ZC3H14	-2.23785	8.74803e-07
CDKN2C	-2.23355	0.0267229
GMFG	-2.21586	2.43485e-10
PPP1R1A	-2.21152	4.19758e-05
KIF20B	-2.19875	0.00181169
PPFIA3	-2.18496	0.0158048
TGOLN2	-2.17862	7.81571e-07
CDH4	-2.17247	0.00808892
IARS2	-2.16757	0.0168648
FRK	-2.16463	5.97535e-08
GNL1	-2.16412	0.000537943
ZFR	-2.16143	7.25866e-06
POFUT1	-2.15277	0.041681
CD58	-2.15057	0.00281846
NOVA2	-2.15041	4.7581e-13
WWP1	-2.14172	9.61134e-07
LGI1	-2.13548	0.0117373
C6orf106	-2.13364	0.00585433
KLHL18	-2.13009	0.00129717
VGF	-2.12808	6.3416e-06
DMC1	-2.12415	0.00721389
FAM157C	-2.11572	6.68185e-05
PAFAH1B1	-2.10599	7.35315e-05
ZHX3	-2.10195	0.000185355
SS18	-2.0973	0.0343694
POLE2	-2.09432	1.61915e-06
S100P	-2.091	0.0171324
GK2	-2.07775	0.00119237
PPP1R3D	-2.07709	0.0163284
RDX	-2.06885	0.00342946
C4orf10	-2.06569	7.96401e-05
DNAH3	-2.06378	7.19484e-11
PTN	-2.05626	1.07746e-05
LSM5	-2.03353	1.02828e-05
GNL3L	-2.03107	2.33938e-07
PRMT5	-2.02767	1.73808e-05
SYDE1	-2.0188	0.0228194
KANK3	-2.01721	4.70741e-05
SPPL2B	-2.01139	1.48446e-09
CA5A	-2.01111	0.0409105
PDE4D	-2.00387	6.64651e-06
AKAP8L	-1.99749	0.00020114
SNTB2	-1.9936	3.81869e-05
PSMB1	-1.99082	0.00132038
ARIH1	-1.98089	5.73621e-06
ARL8B	-1.98028	6.40389e-06
CASK	-1.97898	1.09877e-05
MFSD11	-1.97708	2.53681e-06
RBMS2	-1.9732	0.00558453
GCNT2	-1.97184	0.0325641
RNF17	-1.9717	0.000592762
NF1	-1.96753	4.09546e-06
CTBP2	-1.95911	0.027626
CDC37	-1.95518	1.16691e-05
SH2B2	-1.95333	0.000107307
GNA11	-1.95152	9.34587e-05
MST1R	-1.94844	0.0302446
SGCB	-1.94323	0.00121891
CDC16	-1.93638	0.00081491
LRRTM2	-1.93259	0.00661319
KIAA1219	-1.92272	0.0413091
DKFZP586I1420	-1.92167	3.02498e-08
STX7	-1.92043	1.08295e-06
GFPT2	-1.92004	0.000648892
RRAD	-1.91945	0.0315212
SPTLC2	-1.91353	0.00145944
OPRL1	-1.90704	0.00216644
PFAS	-1.89827	0.00665339
APOC4	-1.89153	0.0454696
ATP1B2	-1.89054	0.0208788
ACADM	-1.88583	0.000113618
BBS7	-1.88527	1.03873e-08
RANBP1	-1.88243	1.75326e-06
CAMKK2	-1.87729	0.000197625
APLP2	-1.87604	0.00144025
MMP12	-1.87211	4.95752e-06
GPR97	-1.87182	0.0103439
MPRIP	-1.87085	0.0204825
GGNBP2	-1.86153	0.014361
CSF1	-1.85845	0.018651
VAMP4	-1.85157	1.52519e-05
HDGFRP3	-1.85043	0.00154774
LETM1	-1.84695	0.00200063
NDST1	-1.84495	0.000496205
L3MBTL	-1.84282	2.8643e-07
SMC4	-1.84194	0.00175498
LTBP1	-1.84056	2.3766e-06
PEX10	-1.83533	0.0372743
IGLα	-1.83531	0.0216153
UBE4A	-1.82547	0.00120877
NFIC	-1.82505	0.00283507
DCTD	-1.8239	0.000258664
MYST4	-1.82355	0.00271169
HNRNPA3	-1.8216	9.07178e-06
PDE4A	-1.81757	0.000981417
IDS	-1.816	4.6675e-05
ARHGEF18	-1.81307	0.00455888
TPSAB1	-1.81287	7.6451e-05
ADH1B	-1.81265	2.93418e-06
SGCD	-1.81224	1.87079e-07
IL23A	-1.81223	4.95752e-06
KCNK7	-1.80478	5.50062e-05
RASA3	-1.79468	0.00026384
SHROOM2	-1.79399	1.00766e-06
PKP2	-1.78767	0.000305734
PRDM2	-1.78713	0.0171324
TOB2	-1.78712	1.22801e-06
OPA1	-1.78494	4.52629e-05
IGKC	-1.78152	0.040369
NVL	-1.78071	1.24268e-07
TRPC3	-1.78071	0.0126504
STAMBP	-1.77651	0.00600501
TUG1	-1.77636	3.14945e-05
CDC73	-1.77474	0.00379443
CEBPB	-1.7728	0.00237267
MXRA5	-1.77228	1.22145e-05
C19orf61	-1.77126	0.000581899
CNTLN	-1.77015	0.000163896
CXCR3	-1.76862	0.0467495
UTY	-1.76797	6.37925e-10
RARB	-1.76529	0.0268246
RSU1	-1.76477	0.0108102
CDH11	-1.76298	1.42529e-05
IGLα	-1.75769	0.000432737
MRPL35	-1.75476	8.79001e-08
PKN2	-1.75441	0.00338738
NUMB	-1.7535	0.00804634
TACSTD2	-1.75188	0.00286859
DUSP8	-1.75164	0.0206947
SARDH	-1.75138	6.53874e-05
HPCA	-1.74189	0.000372051
PGLS	-1.74157	0.000212331
MEF2C	-1.74035	0.015443
H2AFV	-1.7402	2.86018e-08
RHCG	-1.73592	0.000770742
FTO	-1.73563	9.29955e-05
PSD3	-1.73561	6.09212e-09
TARS	-1.73067	5.26664e-06
ANKRD12	-1.72913	0.0187498
PGAM2	-1.72786	0.00013103
CEP57	-1.72692	0.000782138
BAT1	-1.72606	9.89559e-06
NAIP	-1.72421	0.0010458
PAX8	-1.72403	0.00861919
TBC1D2B	-1.7231	0.0359854
TDO2	-1.72166	0.000666847
RABL3	-1.72124	1.26728e-06
M6PR	-1.72091	0.00800785
C3orf14	-1.71718	1.87384e-05
SLC22A7	-1.71458	4.56496e-05
VAMP3	-1.70268	2.58916e-05
DGCR8	-1.70214	0.0392942
OMG	-1.69904	0.0125769
CD151	-1.69794	0.033665
GJB3	-1.69709	0.00207347
SERPINB10	-1.69202	0.00676162
HTR7	-1.69067	0.00276458
GCGR	-1.69036	0.000482898
RBM5	-1.68904	2.48801e-08
ADNP2	-1.68698	2.26866e-07
RBM4	-1.6834	0.0386864
AQP5	-1.68321	0.0281878
FGF4	-1.68091	0.00958561
HIST1H1B	-1.68067	0.0418984
HHEX	-1.6799	0.016422
ZMYM5	-1.67739	0.000696535
CDC42BPA	-1.6735	0.000136285
SETBP1	-1.67225	1.35435e-06
MFN1	-1.66922	0.00958561
PXDN	-1.66891	5.55958e-06
FGF18	-1.66715	0.0190385
GNAS	-1.6669	0.0440989
KMO	-1.66675	0.000365921
KHSRP	-1.66629	4.78304e-05
CLCA2	-1.66397	0.00154774
TFAP2A	-1.66122	3.38634e-08
STC1	-1.66064	0.000700764
MGC12488	-1.65955	6.36386e-08
FABP2	-1.65602	0.0351715
KIAA0323	-1.65538	6.58824e-05
VAMP3	-1.65531	0.000482898
HOXB5	-1.65293	7.81571e-07
ATP8B2	-1.65292	0.0010723
CHL1	-1.6523	0.00413469
SARM1	-1.65165	0.0295042
ATG4B	-1.64837	2.07237e-05
GTF2A1L	-1.64643	2.82463e-05
PLA2G1B	-1.64528	4.22784e-06
PDGFA	-1.64523	0.0401821
CLIC1	-1.64479	0.0333485
SUPV3L1	-1.64438	0.00492672
PRKCI	-1.64345	4.25989e-05
MCM3	-1.64187	2.44257e-09
GADD45A	-1.63898	8.35361e-12
MRM1	-1.63622	1.76682e-08
GRTP1	-1.63577	2.40754e-05
TIAM1	-1.6327	0.00034058
ADNP2	-1.63077	1.7285e-07
C20orf3	-1.63058	1.72468e-06
LEFTY1	-1.62723	0.00111815
LSM4	-1.62632	0.00010327
TPM1	-1.62317	0.00390695
SIVA1	-1.62189	0.000281403
NIT1	-1.62165	0.00162562
TRO	-1.61865	2.09447e-06
DCUN1D4	-1.61733	0.0133297
TCAP	-1.61676	0.0059308
ARFIP1	-1.6154	0.000112558
ELF5	-1.61489	0.00760657
EFNB3	-1.61214	6.99395e-08
CNOT6	-1.61055	0.00585433
AUP1	-1.6105	0.0316661
LPAL2	-1.61044	1.17644e-05
CALD1	-1.61029	9.07178e-06
USP14	-1.60899	0.00219673
MTMR7	-1.60633	0.00013103
ZNF613	-1.59944	0.00516326
RPN2	-1.59854	0.0011623
CD86	-1.59779	0.0320896
SECISBP2	-1.59752	8.71921e-08
OCEL1	-1.59477	0.0175795
UTP18	-1.59413	0.000281403
TRA	-1.5927	0.0289275
CENPA	-1.59235	0.0070523
SMC2	-1.5917	2.05074e-06
KCNJ3	-1.59096	0.00933049
SPC25	-1.59001	4.80597e-06
PCBP2	-1.58782	2.11551e-07
SCP2	-1.58668	2.64004e-05
TCF7L1	-1.58389	0.0320896
BUB1B	-1.58259	4.43682e-07
SFRP1	-1.58095	0.000731946
DAZAP2	-1.57888	0.000244716
NIN	-1.57876	0.00181169
SHQ1	-1.57829	1.30779e-06
MYH4	-1.57608	8.40531e-06
ZBED1	-1.57532	7.7152e-06
MTNR1B	-1.57529	0.00356104
OSBP	-1.57375	0.000343429
TYMP	-1.57259	1.78504e-06
SAMD4A	-1.5722	0.000119999
SBNO2	-1.57206	0.000172066
CD1A	-1.57112	0.0039541
IFNGR1	-1.57106	0.0234206
EIF1	-1.56968	0.000142963
VWA5A	-1.56817	0.00505538
MYC	-1.56738	2.42278e-07
NF2	-1.56691	4.6675e-05
MMP28	-1.56333	0.000380027
ASCL1	-1.56074	1.96394e-07
MRPL11	-1.55989	0.0320896
KIAA1024	-1.55894	0.000793698
ANXA11	-1.55703	0.00495553
INPP5F	-1.55699	1.50841e-06
GPC4	-1.55654	1.13145e-06
SYMPK	-1.55574	0.0171324
ZNF3	-1.55124	1.39547e-05
SQSTM1	-1.55052	0.0137733
PPP1R3A	-1.55007	1.96776e-05
H3F3A	-1.54903	0.00861919
FLOT1	-1.54858	0.0011788
RFTN1	-1.54844	7.7152e-06
DLG4	-1.54535	0.00411181
FAM158A	-1.54483	0.000609134
THTPA	-1.54459	0.00709503
GIYD1	-1.54436	1.33378e-07
HUS1	-1.544	0.00502879
IL5RA	-1.54316	0.000101789
PNMA2	-1.54301	3.17241e-05
DMXL2	-1.5419	0.00072678
GMDS	-1.54115	0.000407473
RFX1	-1.53932	0.000426897
PSMA3	-1.53781	1.47015e-06
NPY6R	-1.53631	5.38826e-06
KRT38	-1.53605	0.00356104
STK38	-1.53536	0.00579113
RAD51C	-1.53406	0.00492672
ADCY8	-1.5331	0.000397233
CBLL1	-1.5328	4.19758e-05
KRT10	-1.53255	0.000191462
TMEM186	-1.53239	0.000700764
MSRA	-1.53138	3.1003e-05
FCHO1	-1.53071	0.0139252
CEBPE	-1.52954	0.00432158
DIAPH1	-1.52933	0.00016313
LMF2	-1.52682	0.000182507
CNNM3	-1.52622	1.19774e-05
IFT20	-1.52523	0.00269672
TGOLN2	-1.52511	0.000700764
CPSF3L	-1.52434	0.0253909
SRD5A1	-1.52364	2.37003e-07
RBM10	-1.52339	5.4538e-05
FDFT1	-1.5229	0.0482939
CLIP1	-1.52276	5.66684e-05
ARL4C	-1.52259	0.00397607
POMT2	-1.52236	0.000338179
SBF1	-1.52205	0.0289275
CCDC85B	-1.52161	5.20837e-05
PATZ1	-1.5211	0.0303646
C17orf101	-1.52086	0.0480876
EPHX1	-1.52077	4.91832e-08
KIAA1797	-1.51919	0.0220638
FAM134A	-1.51873	0.0268246
BUB3	-1.51742	0.000643969
RPA1	-1.517	1.32807e-05
GATAD1	-1.5146	0.00326099
DAZ1	-1.51421	0.00832112
SMC5	-1.51277	3.97979e-05
P2RX1	-1.51234	8.4722e-06
MAGEA2	-1.51208	0.000281403
RAB6A	-1.51179	0.025911
CA12	-1.51079	5.57048e-07
GRLF1	-1.50936	0.000686022
KDELR3	-1.50863	0.00180398
SERPINB3	-1.50862	0.000362893
RHOQ	-1.50856	1.33906e-05
SPIB	-1.50795	0.000460938
IGBP1	-1.50765	0.00851873
APOE	-1.50578	0.00232473
MED14	-1.50487	3.67979e-07
ELOVL2	-1.50422	0.000142963
CKLF	-1.50386	0.00649564
EGR2	-1.50327	0.000305734
NOL8	-1.50276	0.00181169
SGPL1	-1.50223	1.43272e-05
PRG2	-1.50212	0.00999208
NR2F2	-1.5021	0.0309477
PLAU	-1.5015	0.009384
WDFY3	-1.50085	0.000489224
SCP2	-1.49985	5.81985e-05
MAF	-1.49894	2.35976e-06
PRB1	-1.49822	5.01841e-07
MMP19	-1.49629	2.65794e-07
SERPINB3	-1.49622	0.000100155
SENP6	-1.49564	0.00102532
IDH3G	-1.49482	2.9059e-06
APPBP2	-1.49474	2.10725e-07
RAB35	-1.49442	7.81571e-07
ELMO2	-1.49427	5.33189e-05
INPP5D	-1.49251	1.27256e-05
AFF3	-1.49153	0.0152999
UTRN	-1.49043	4.37511e-06
NAP1L1	-1.49038	8.03238e-05
TSPAN31	-1.48938	0.00226359
ZNF3	-1.4887	0.000819903
ZNF692	-1.48775	0.00684226
C8B	-1.48773	0.000248527
EIF2AK2	-1.48744	0.0312134
PDE4DIP	-1.48679	0.00680269
SSX3	-1.4866	0.00432158
KIAA0406	-1.4853	0.0255222
COX8A	-1.485	0.00896811
ARL6IP1	-1.48474	0.0236364
POLR3C	-1.48462	5.12626e-06
ACOX2	-1.48428	0.000705021
IQCK	-1.4838	0.0431625
PMS2L3	-1.48375	2.44433e-07
TANK	-1.48363	2.57452e-08
ARL1	-1.48292	2.38731e-05
IGHM	-1.4824	0.0184445
PAK1	-1.48039	0.000159517
PPM1D	-1.48028	7.68095e-07
FGF21	-1.4799	0.0027456
ALDH8A1	-1.47983	0.0407629
EPOR	-1.47982	0.000108227
POU2F3	-1.47815	0.000414969
SEC22A	-1.47631	0.000974051
GPR137	-1.47582	0.00126438
RBMXL2	-1.47581	7.09227e-05
GOSR2	-1.47511	2.97914e-05
FLNB	-1.47494	0.0413091
DCAKD	-1.474	0.010162
SRF	-1.47292	8.50394e-05
GGT1	-1.47262	0.0117373
UROD	-1.47084	3.36263e-05
WWOX	-1.47019	0.00221122
CR1	-1.46959	0.000652473
PROM1	-1.46946	3.35581e-07
SLC25A36	-1.46863	9.52178e-07
ACSL3	-1.46862	0.00198751
CUL2	-1.46827	3.64714e-07
MTIF2	-1.46809	0.00906935
SEMA4A	-1.46713	1.32135e-05
ADCY10	-1.46706	6.09467e-05
OASL	-1.46641	4.5384e-09
KCNK2	-1.46532	0.00800785
GFAP	-1.46524	6.31752e-06
CUGBP2	-1.46169	0.00283507
CRYBA4	-1.46131	0.0170482
EGR3	-1.46086	1.34503e-07
OCLM	-1.46074	0.00066179
UCP2	-1.45995	0.010584
PLCL1	-1.45983	2.82269e-06
EVI5	-1.45899	0.0351715
RGS20	-1.45854	0.000119379
PTAFR	-1.45811	7.7405e-05
MAP3K13	-1.45807	0.00130356
TP53BP2	-1.45779	0.00103893
PDLIM7	-1.45772	0.00568922
DNAJC4	-1.45748	0.0153637
MYO10	-1.45595	6.99395e-08
ZFHX3	-1.45591	0.000621884
VCP	-1.45588	1.98698e-06
SLC25A44	-1.4541	0.000165043
HBE1	-1.45233	0.000921805
PPP1R3D	-1.45211	0.0454696
AP3B1	-1.45162	0.000172884
PTCD2	-1.4516	3.90227e-06
HEPH	-1.4504	6.35871e-07
NPHS2	-1.45034	0.021717
PAPPA	-1.44979	0.000163896
DEFB1	-1.44916	2.45903e-06
SLC22A18	-1.44906	4.91521e-06
UGP2	-1.44795	0.0132497
RAB5C	-1.44729	1.43104e-08
C1orf175	-1.4441	0.00016645
LYRM1	-1.44317	0.000143956
MAL	-1.44314	0.00393106
BNIP3	-1.44283	6.63157e-05
METTL7A	-1.44274	0.0328381
AARSD1	-1.4405	0.00129717
GUCA1A	-1.44037	0.0052736
EDA	-1.4398	0.000625637
C1R	-1.43844	0.0142075
COQ9	-1.43827	3.94611e-05
LTBR	-1.43784	0.00933049
FASTKD2	-1.43745	0.000952269
IL8RB	-1.43737	1.92692e-05
ATXN1	-1.43703	1.48774e-05
SLC34A1	-1.43694	8.77556e-05
CDC5L	-1.43657	0.0021117
HLA-C	-1.43612	0.00288359
NUDT2	-1.43593	5.61284e-05
MAGEL2	-1.43536	0.00238491
AMFR	-1.43476	3.29668e-07
BAG5	-1.43172	2.76799e-05
GPD1L	-1.4295	1.32807e-05
TMEM109	-1.42946	4.95752e-06
TCTN3	-1.42868	0.00620853
SCARB2	-1.42866	0.0105217
KIR2DS1	-1.42846	9.34139e-06
CFDP1	-1.42837	0.0136965
EIF4G2	-1.42734	0.000824929
DLG5	-1.4269	0.00192754
SMAD6	-1.42618	0.00110199
PHF10	-1.42465	9.0268e-07
OR1G1	-1.42356	0.00390695
C3orf75	-1.42253	0.000114494
PCDH9	-1.42231	0.000498883
TAT	-1.42191	0.000468058
POGZ	-1.42176	0.000298544
PPP1R3A	-1.42113	0.00851873
NLRP3	-1.42084	0.0315212
RNF103	-1.41945	0.000143956
ZZZ3	-1.41945	0.0180888
APOBEC2	-1.41855	0.000711132
ZBTB40	-1.41816	2.48291e-06
SAA3P	-1.41812	0.000756039
KYNU	-1.41725	7.31615e-06
DDX28	-1.41719	3.0482e-05
MID2	-1.41695	0.0152999
SEPT9	-1.41685	7.35315e-05
FIG4	-1.41645	0.000111602
SLC5A5	-1.41607	7.53413e-06
ZNF354A	-1.41586	7.80701e-05
TMOD2	-1.41577	2.00386e-05
CALB1	-1.41576	0.000298544
ATXN3	-1.4157	0.000338179
TRIM15	-1.41568	7.72528e-07
GRHPR	-1.41463	1.00378e-05
CUL4A	-1.41408	6.82847e-05
MAB21L2	-1.41367	4.22784e-06
TM9SF1	-1.41282	0.0397932
KCNAB1	-1.41259	4.03877e-05
RER1	-1.41211	0.00152677
BRD3	-1.41063	0.0303646
HNRNPH1	-1.41051	0.00019295
RING1	-1.4104	1.5375e-06
LYST	-1.40995	0.00422048
PHKG1	-1.40992	4.03877e-05
GABRB2	-1.40953	6.26868e-06
BCKDHA	-1.4094	0.000517181
PHF3	-1.40892	0.000136285
DSCAM	-1.40809	0.000255046
SCYL3	-1.40772	0.000133064
MEPCE	-1.40759	0.00101048
PAK4	-1.40737	0.000165043
DDEF1IT1	-1.40663	0.00187672
PSD4	-1.40566	0.0245991
POMZP3	-1.40519	5.35765e-08
BRF1	-1.4043	0.000486329
HIST1H1T	-1.40401	0.000308102
RHOB	-1.40382	0.00696756
CHERP	-1.40347	0.000219779
PUM1	-1.40342	1.96776e-05
CACYBP	-1.40328	6.09467e-05
SHANK2	-1.40317	0.000325605
MRCL3	-1.40305	4.27903e-07
KCTD14	-1.40285	3.82811e-09
ENTPD4	-1.4022	9.08136e-08
GRIK1	-1.402	0.00606411
SCN4A	-1.40164	1.73808e-05
PMS2L11	-1.40142	0.0218269
MTERFD1	-1.40085	5.77038e-05
FHOD3	-1.40031	0.000609134
LIMA1	-1.3992	0.0290801
C2CD2	-1.3989	0.000172884
HNT	-1.39835	0.0192546
PAPOLB	-1.39821	0.00814346
DHX35	-1.39777	0.000137229
HOXB2	-1.39732	0.020796
NOP16	-1.3967	4.99656e-05
PCNXL2	-1.39639	0.000197625
CIZ1	-1.39635	0.00751924
IL2	-1.39591	0.000183926
ARHGAP26	-1.39579	6.64651e-06
ZNF780A	-1.39514	0.00876682
DUSP10	-1.39511	0.00036056
HOXB6	-1.39509	0.00127332
MGLL	-1.39474	0.00851873
RAP2C	-1.39453	3.87961e-05
TNFRSF10D	-1.39398	0.00769299
OPTN	-1.39384	2.35991e-07
POLR3F	-1.39368	0.00737908
TES	-1.39336	0.000178055
HEY2	-1.39317	0.021717
CAPG	-1.3929	0.00103114
EEA1	-1.39281	0.00832112
KLF3	-1.39281	0.000414969
SH3BP2	-1.39266	8.53861e-09
PRKCA	-1.39212	0.000194449
GOLGA7	-1.3921	0.0420864
AGFG2	-1.39189	0.00185287
ZC3H3	-1.39171	0.000424386
DDIT4	-1.39133	5.81263e-06
PEX11A	-1.39084	0.0160599
CYB561	-1.39018	0.00814346
C14orf169	-1.38913	0.0303646
ZFYVE26	-1.38908	0.000320011
SIDT2	-1.38825	0.00536679
BAI1	-1.38819	0.000873898
SYNCRIP	-1.38804	0.000160877
VGLL4	-1.38775	0.0316661
GNE	-1.38731	0.0463236
GSTM2	-1.38729	0.0138476
GPR161	-1.38708	0.00103114
TAF9	-1.38689	0.00713086
IER2	-1.38682	0.00832112
PSENEN	-1.38654	0.00460976
SERPINF1	-1.38624	6.3416e-06
YWHAQ	-1.38549	0.00342946
CHAF1B	-1.38534	0.00440059
CRY2	-1.38532	0.00114807
ZFYVE16	-1.38486	2.40754e-05
BTK	-1.38471	0.00600501
CC2D1A	-1.38384	0.00525013
CACNA1G	-1.38371	8.65051e-05
SH2D1A	-1.38362	0.00399938
RFX7	-1.38198	0.00139336
SEMA6D	-1.38188	0.0391119
EML1	-1.38131	0.000176551
MELK	-1.38126	0.0103439
MED13	-1.38081	0.00100337
VPS45	-1.38023	0.0480876
FAF2	-1.37982	2.5007e-06
DCI	-1.37976	0.00249527
INHBE	-1.37961	0.00620853
CSPG4LYP1	-1.37942	0.00214046
SST	-1.37936	3.02528e-08
NUP93	-1.37933	5.34926e-05
MYOD1	-1.379	0.0032367
VTI1B	-1.37852	7.13158e-06
ADO	-1.37823	0.00464079
GABRA6	-1.37667	0.0239783
ENPP2	-1.37656	0.00733835
FEN1	-1.37606	9.08063e-05
FANCL	-1.37502	0.0177668
TTC22	-1.375	0.000179571
PRRG1	-1.37494	1.17644e-05
CREBBP	-1.37422	5.99749e-05
HFE	-1.37383	0.0280625
DUSP12	-1.37353	0.000554944
PPP3R1	-1.37296	2.08421e-05
AP2A2	-1.37255	0.0020241
GNG13	-1.3719	0.0225948
NFE2L3	-1.37173	0.0303646
NRXN2	-1.37143	0.0409105
NR1I3	-1.37125	0.00388299
MCC	-1.37122	0.0379659
PRM2	-1.37107	0.0167851
NEDD8	-1.37097	6.86032e-05
MLANA	-1.37086	0.000750699
RPA1	-1.3696	2.16729e-05
GTPBP1	-1.36955	7.59394e-06
ARPC4	-1.36942	0.00149615
INPP5K	-1.36924	7.69622e-05
RNF24	-1.36884	5.89589e-05
NUP214	-1.36872	1.19774e-05
SYNJ2	-1.36792	0.00081491
P2RY1	-1.36791	0.00201233
CERK	-1.36759	1.66855e-07
TMPO	-1.36703	1.48422e-06
CDC14A	-1.367	0.0105217
NMI	-1.36623	0.0145249
TPMT	-1.36619	0.00372501
GTF2A2	-1.36618	0.00091531
PAICS	-1.36586	0.0158769
COL10A1	-1.36498	0.00434948
PEX3	-1.36468	0.000129239
PMS2L2	-1.36455	4.70741e-05
COX5B	-1.3637	0.0120181
RAD23A	-1.36338	0.000493266
ABP1	-1.36307	3.04279e-06
PKP4	-1.36301	2.00386e-05
ZNF22	-1.36277	0.00800785
MIA3	-1.36271	7.88528e-08
PAX8	-1.36251	3.22281e-05
POU2F2	-1.36221	2.68844e-05
PPP5C	-1.36198	0.0214172
SLC25A16	-1.36198	2.05975e-06
RBM26	-1.36155	0.000172884
TMEM184B	-1.36143	7.40918e-05
TEX13B	-1.36125	0.0020241
MORF4	-1.36119	0.000190125
HOXB5	-1.36086	0.00207347
IGHA1	-1.36082	0.01407
ODF2	-1.36003	0.0316661
SAFB	-1.35984	1.7476e-05
PDCD2	-1.35971	0.0223031
AKAP9	-1.3597	4.3525e-06
MOBKL1B	-1.35947	5.34926e-05
CAMSAP1	-1.35815	0.00755907
S100A13	-1.35785	0.000894376
CCR1	-1.35781	0.00579113
LHFP	-1.35759	1.5484e-05
PPP2R1B	-1.35699	0.00510331
CAST	-1.35669	1.7476e-05
C6orf124	-1.35635	6.17234e-06
HSD17B1	-1.35608	0.0335012
ZNF193	-1.35547	0.00881518
C14orf135	-1.35534	0.0248252
PSMD1	-1.35515	1.07242e-05
CDC14A	-1.35492	0.00558453
HOPX	-1.35475	2.5007e-06
EZH2	-1.35457	2.81153e-05
TRAK2	-1.35455	0.000696535
TRPM2	-1.35431	0.0110533
OAT	-1.35429	0.0113855
PRICKLE3	-1.35416	3.91725e-05
STAT5B	-1.35402	0.000227007
GOLPH3L	-1.35397	0.00145944
CYB5R1	-1.35366	4.16581e-06
PICALM	-1.35283	0.000742011
SCCPDH	-1.35274	9.47429e-06
TMED5	-1.35246	3.0482e-05
CPD	-1.35218	0.00187672
LRIG1	-1.352	1.04678e-05
DACH1	-1.35148	0.00108038
DUSP11	-1.35095	0.00040078
NCKIPSD	-1.34991	5.37304e-08
CDH2	-1.34918	2.43985e-08
XRCC4	-1.34881	0.000134201
AKAP11	-1.34873	4.75964e-06
DHX29	-1.34848	6.2078e-06
RAB27A	-1.34815	1.69517e-05
SEC24D	-1.34806	0.0344999
MTSS1	-1.34801	0.0213016
KLF10	-1.3477	0.00800785
LXN	-1.34684	5.07211e-07
SUPT7L	-1.34665	0.000346301
PFKM	-1.34634	0.0179865
RCAN3	-1.3463	0.00260886
MBD2	-1.34622	0.000107307
MLX	-1.34595	0.00111815
CCDC93	-1.3453	1.80959e-05
IKZF1	-1.3447	0.0396087
ICAM1	-1.34469	0.0037033
ADAM17	-1.34424	0.00818261
E2F6	-1.34402	0.00125767
CUEDC1	-1.34383	0.00128122
AIM1L	-1.34383	0.00510331
APC	-1.34374	8.91873e-05
NPY1R	-1.34365	3.42027e-05
KIR2DS4	-1.34233	0.00638173
BCR	-1.34225	0.000239108
RASAL1	-1.34225	0.00111029
CTSZ	-1.34192	2.51866e-06
PIK3R3	-1.34158	1.75973e-05
BCKDK	-1.3415	0.00262603
ACLY	-1.34105	0.0227168
HCN2	-1.34064	0.000328123
CETN1	-1.34039	0.00518486
ALOX12P2	-1.34031	0.00505538
PHACTR4	-1.33946	0.00665339
ME2	-1.33887	0.00216644
UCHL5	-1.33866	1.59222e-05
C19orf29	-1.33831	0.0391119
GTF3C2	-1.33782	0.00448233
TRMT61B	-1.33747	0.00159052
MPI	-1.33736	0.000894376
LIPC	-1.33726	4.45993e-05
PAK4	-1.33689	2.81153e-05
ST8SIA2	-1.33662	0.0172004
WIPI2	-1.33648	0.00034058
C10orf88	-1.33601	0.000183926
CSNK2A1	-1.3357	0.0409105
IL6R	-1.33508	0.0386864
WDR8	-1.33502	0.0130588
PARP16	-1.335	1.19947e-07
DDX3X	-1.33496	1.31629e-06
HADH	-1.33489	4.84204e-06
RDH11	-1.33471	0.0295042
FAS	-1.33433	3.60774e-05
APC2	-1.33421	0.00246534
MAS1	-1.33419	1.68111e-05
CREG1	-1.33391	3.87961e-05
TUSC4	-1.33387	0.00114807
PDLIM3	-1.33354	2.26053e-05
ERLIN1	-1.33333	5.38946e-05
GGH	-1.33309	0.000542372
C6orf66	-1.33299	1.53789e-05
ZNF673	-1.33264	0.00479061
PPWD1	-1.33242	0.000798551
C2orf3	-1.33198	0.0285622
WDR43	-1.33159	0.000115475
MUS81	-1.33036	1.19774e-05
ST18	-1.32943	0.0202575
TACR2	-1.32915	0.0039541
ST6GAL1	-1.32908	2.24903e-07
TMBIM1	-1.32895	0.000126291
STAT5A	-1.32862	0.000165043
FAM178A	-1.3282	1.50819e-07
EIF3D	-1.32813	0.00347205
RPL14	-1.32754	0.000676014
USP1	-1.32728	4.13524e-06
GLIPR1	-1.32724	0.0162448
CEP57	-1.32723	0.00223724
EPS8	-1.32711	0.000246446
CHD5	-1.32702	0.00550103
C9orf114	-1.32693	0.00769299
FKBP1A	-1.32677	0.000289655
C17orf63	-1.32634	0.0117373
PRKCI	-1.32623	9.53317e-06
CHRNA1	-1.32604	0.00176659
RPL22	-1.32591	0.00684226
IDS	-1.32588	2.79501e-05
AOF2	-1.32534	0.00207347
PLSCR1	-1.32522	0.00596859
NEFL	-1.32501	0.00487794
GDI1	-1.32492	0.000100155
STOML1	-1.32453	2.2041e-05
SIPA1L1	-1.32434	1.07853e-07
NFIL3	-1.32413	0.00126438
IMPDH2	-1.32402	5.51954e-07
SHFM1	-1.32371	0.000221179
PRR14	-1.32362	0.00197447
MS4A1	-1.32294	0.000819903
SOS2	-1.32285	0.0021117
RPS6KA6	-1.32279	0.0407629
IKBKB	-1.32279	1.2662e-05
ELAVL1	-1.32263	0.00372501
NNMT	-1.32234	9.53317e-06
NFE2L2	-1.32233	6.09467e-05
AGBL2	-1.32224	0.000788093
SEC22B	-1.32203	0.00700805
RARA	-1.32165	1.63726e-05
FBN1	-1.32133	5.42998e-05
HOXC13	-1.32122	0.000380027
COQ7	-1.32109	0.0485077
C1D	-1.32082	2.42794e-05
ID4	-1.32041	0.00029171
PYGO1	-1.32009	0.00747409
PHF21A	-1.32006	5.86372e-05
COL6A3	-1.31979	0.000770742
SMAD2	-1.31956	3.87961e-05
DGUOK	-1.31915	0.000517181
CD14	-1.3191	0.00610432
ASB4	-1.31904	0.010102
GNA13	-1.31882	0.0188456
PAX7	-1.31824	4.59886e-05
COBLL1	-1.31822	0.0235385
HSDL2	-1.31774	0.00172927
CDKN2A	-1.31741	0.000987913
SDC2	-1.3171	0.00970236
TBCD	-1.31691	0.000119999
JUND	-1.31663	5.42998e-05
FOXC1	-1.31626	1.67577e-06
GJD2	-1.316	0.0109384
COQ10B	-1.31582	0.0214172
STAT6	-1.31542	0.000643969
SP140	-1.31538	0.000601868
PFN2	-1.31536	0.000255046
USP25	-1.31534	0.017922
CRCP	-1.31519	9.72131e-06
UBE2L6	-1.31511	0.0146697
FAP	-1.31496	6.00657e-06
TRIM24	-1.31472	0.000894376
ABTB2	-1.31449	7.47278e-05
NAV2	-1.31445	0.00818261
PPRC1	-1.31418	0.00508497
YWHAB	-1.31417	0.00137331
HMGCS1	-1.31402	0.00458291
NCK1	-1.314	1.88241e-08
COPS2	-1.314	0.0280625
TCEB3	-1.31374	0.000601868
CDH13	-1.31356	1.52519e-05
SF3A2	-1.31347	1.51488e-05
GCAT	-1.31344	0.0316661
ZFP30	-1.31328	9.0034e-05
HAX1	-1.31259	0.000952269
FAM21C	-1.31203	4.91521e-06
GRB7	-1.312	0.0106514
COG5	-1.31182	8.89632e-06
RPL35A	-1.3118	0.00755907
CDC14A	-1.31162	0.00191489
P2RY5	-1.31137	0.00105369
MAPRE2	-1.31121	0.000330452
SMURF1	-1.31118	1.09316e-06
IGK	-1.31044	0.00132038
IFNGR2	-1.30987	0.00174208
RIOK3	-1.30979	0.000426897
TTYH1	-1.30967	0.0122151
STAG2	-1.30933	2.46287e-05
NSMCE4A	-1.3091	0.000182507
KIAA0776	-1.30901	9.94792e-05
PRDX2	-1.3085	0.000312892
TOR1A	-1.3085	0.0394773
KRT12	-1.30848	0.000105582
PLVAP	-1.30799	0.0155289
REEP4	-1.30783	0.00338738
KIF11	-1.30772	0.00253425
IGLα	-1.30767	5.21569e-06
MCCC2	-1.30745	2.82463e-05
COL4A5	-1.30725	2.2041e-05
NSG1	-1.30714	1.11035e-06
C3orf52	-1.3071	0.00490506
HNRNPD	-1.30708	5.89589e-05
ARAP2	-1.30683	0.0012483
FCGR3A	-1.30671	0.0159682
MED1	-1.30649	0.0257736
TASP1	-1.30615	1.39547e-05
MARCH7	-1.30591	0.00026384
C16orf42	-1.30572	0.0147545
NCAM1	-1.3054	2.97914e-05
FAM149B1	-1.30529	0.0223031
SLMO1	-1.30503	0.040369
IGLα	-1.30495	3.53441e-05
UGCG	-1.30476	4.22861e-05
BMS1	-1.30457	1.11035e-06
GRIN1	-1.30452	0.00413469
BCL3	-1.3041	0.00558453
FLJ20712	-1.30403	0.00383904
ADAMTSL4	-1.30393	0.00585433
FXR1	-1.30386	1.18229e-06
TMED1	-1.30374	3.63427e-05
TMEM143	-1.30312	0.0463236
MED21	-1.30307	0.0492552
PPM1H	-1.3027	4.39677e-07
NUP50	-1.30217	0.000468058
MYO1B	-1.30204	0.00696756
ADAM19	-1.30192	8.65051e-05
TAF7L	-1.30168	0.000766447
TMEM120B	-1.30165	0.00737908
MOXD1	-1.30155	2.46287e-05
KIAA0467	-1.30133	0.00052545
C8orf4	-1.30115	4.37511e-06
DLG5	-1.3005	0.000809951
AQP4	-1.30034	0.000246446
PIGC	-1.30032	0.000686022
SLC12A3	-1.30026	0.0191392
TNFRSF25	-1.30023	0.000418418
DCHS1	-1.30022	0.000824929
MARCH6	-1.3002	0.00197447
APRT	-1.29955	0.000391889
PRPF4B	-1.29944	2.42278e-07
DSG1	-1.29912	0.0449171
SMARCA1	-1.29879	0.00484959
RET	-1.29861	0.00330047
SELL	-1.29839	5.81985e-05
CAND1	-1.29839	0.000105582
HBA1	-1.29817	0.0010458
ACAP2	-1.29803	6.3416e-06
NUDT4	-1.2978	6.73254e-05
DCLRE1C	-1.29746	0.000147326
VDR	-1.2974	0.00445492
NF1	-1.2974	0.0124283
DMC1	-1.29701	0.000446492
GRM1	-1.29695	0.0344999
KCNJ8	-1.29669	1.22145e-05
COL10A1	-1.29636	5.21569e-06
C10orf76	-1.29634	0.00331986
RNASEH1	-1.296	0.00137331
RALBP1	-1.29586	5.86372e-05
OGFR	-1.2958	0.000435817
ANK2	-1.29576	0.0110533
TUSC3	-1.29529	2.24903e-07
M6PRBP1	-1.29528	0.00773561
PIN1L	-1.29465	0.0120886
TYMS	-1.29464	0.0123507
C6orf145	-1.29452	0.0208788
PFKFB3	-1.29449	0.000207609
NPY	-1.29437	0.00250818
PLA2R1	-1.29434	0.00376998
SMC3	-1.29402	0.0111792
IKBKB	-1.29379	0.0149877
PCIF1	-1.29378	0.00645469
NOTCH3	-1.29367	0.000352114
KRT34	-1.29331	0.000174097
AHCYL1	-1.293	0.00193953
CYLD	-1.29284	6.69898e-06
EFHD1	-1.29282	1.40602e-08
TMPRSS3	-1.29279	0.0018884
HSD17B3	-1.29271	7.51547e-05
RHEB	-1.29254	0.0187498
RAPGEF5	-1.29223	0.00911933
GDPD5	-1.29208	0.0245991
NDUFA6	-1.29205	2.46287e-05
NR2F6	-1.29189	1.20754e-05
PES1	-1.29152	0.000218236
PAPOLA	-1.29116	0.00118452
GABBR2	-1.29107	8.13995e-07
POLRMT	-1.29088	0.0010723
EXOSC9	-1.29077	0.00460976
CNOT8	-1.29061	0.00160171
TRAK1	-1.29054	0.000564105
TSTA3	-1.29018	0.0344999
DHRS3	-1.29017	0.000101789
RAPGEF2	-1.29011	0.00128861
DMRT1	-1.29001	9.25065e-06
MYO6	-1.28993	0.000148583
KCNK3	-1.28971	0.00818261
ARL4C	-1.2897	0.0201588
SHOC2	-1.28943	0.00269672
RUNX2	-1.2893	6.63157e-05
PLAG1	-1.28912	0.028426
DNASE1L3	-1.28899	0.0287989
TPD52	-1.28892	0.0201588
ATXN7L1	-1.28875	0.0116964
TEX14	-1.28872	0.000809951
THBS2	-1.28841	0.00713086
C1orf217	-1.28832	3.35581e-07
GCOM1	-1.28831	0.0283136
PPP1R13L	-1.28815	0.00111029
HAS2	-1.28783	0.0221793
MMP11	-1.28752	8.28866e-05
NOP2	-1.28746	0.000154668
MAN1B1	-1.28738	6.86032e-05
C1orf107	-1.28727	0.000927023
ATG5	-1.28696	0.00057748
CTSB	-1.28693	9.15851e-05
LSM5	-1.28683	0.0267229
MCM4	-1.28655	1.11486e-05
CTAG1A	-1.28627	0.0414827
PDCD2	-1.28607	0.00582497
PDIA2	-1.28558	0.0422873
CST1	-1.28556	0.00851873
TSFM	-1.28552	0.0340156
NIPSNAP1	-1.28506	0.00206293
ERCC3	-1.285	0.00336761
GIMAP5	-1.28478	0.0155289
TSC22D2	-1.28428	0.000521446
CAP2	-1.28392	0.000282651
BAI2	-1.28389	0.000287428
HDAC1	-1.28345	5.16596e-08
ST13	-1.28323	5.42998e-05
TFAP2B	-1.2829	1.62131e-05
PPFIA1	-1.28273	1.5929e-06
VWF	-1.28247	0.000149734
TBCA	-1.28219	0.00167048
USP33	-1.2821	0.00237267
CUL4B	-1.28203	1.8896e-05
GYG1	-1.28179	0.000715821
DLGAP5	-1.28178	0.0399785
PRDM10	-1.28167	4.16486e-07
GRK5	-1.28156	0.000397233
DLG3	-1.28156	0.0467495
UFSP2	-1.28155	0.00113199
IGH	-1.28148	0.0172004
IGH	-1.28121	0.0150651
AQP4	-1.28057	0.00042114
KRCC1	-1.28038	0.0149877
TTF2	-1.2803	0.00787252
CPNE3	-1.27986	1.3726e-05
SOX4	-1.27877	8.10887e-05
SLC36A1	-1.27851	0.000648892
ARHGEF12	-1.27844	0.00876682
RERE	-1.27828	0.00634802
TNNI3K	-1.27767	0.0011788
QKI	-1.27761	0.00301961
E2F8	-1.27759	0.00518486
LARP4	-1.27744	0.00498734
GLT25D1	-1.27731	0.00192754
FDX1	-1.27728	2.3766e-06
CA11	-1.27719	0.000974051
VASP	-1.27666	0.000686022
PTH1R	-1.27653	0.00254916
PDHX	-1.27641	6.78364e-05
ZFAND3	-1.27632	0.0367494
FOXA1	-1.27611	0.00150609
CSTF1	-1.2761	0.00653349
DYRK2	-1.27606	0.0350012
LGR4	-1.27581	0.000212331
TMED5	-1.27577	0.0372743
ZFP36L2	-1.27525	3.15484e-07
RRM1	-1.27524	7.69622e-05
STK17A	-1.27519	0.00212642
RBM4	-1.27507	0.000551028
PAX3	-1.27502	0.00948319
CNR1	-1.27472	0.0210987
IL5RA	-1.27415	0.00341054
TNFSF13	-1.27412	0.00169269
GDF9	-1.27396	0.00432158
NR4A2	-1.27392	0.000215489
GFER	-1.2737	0.000981417
DYRK2	-1.27357	1.21347e-05
UBE2E3	-1.27337	0.000106395
ATP5I	-1.27323	0.0053074
EWSR1	-1.27312	0.0369273
ACP1	-1.27309	0.00628279
PPIL2	-1.27309	0.00111029
GFRA4	-1.27301	0.000995844
GLP1R	-1.27297	0.044705
UBE4B	-1.27286	0.0452615
SLC2A3	-1.27282	0.000215489
DCTN5	-1.27278	0.00142484
RDBP	-1.27266	0.00187672
ZNF324B	-1.2726	0.000517181
C8orf60	-1.27199	0.00273044
NAB1	-1.27198	0.00184
NSG1	-1.27195	0.00306431
ARG2	-1.27147	0.0248252
PLAU	-1.27127	0.0255222
ZC3H15	-1.27101	0.000175189
SLC25A16	-1.27086	0.00115567
PTMA	-1.2707	0.00232473
ACP6	-1.27039	0.0100514
IP6K1	-1.27034	0.0440989
KLK7	-1.27002	0.00243492
NR2E3	-1.26991	6.3416e-06
PDE9A	-1.26986	0.000793698
NR4A2	-1.26966	0.000312892
TCHH	-1.26926	0.000824929
GADD45B	-1.2688	0.001348
APOBEC3C	-1.26867	0.0204825
CLTB	-1.26849	0.00804634
CACNA1G	-1.26824	0.000315314
SETDB1	-1.2682	5.4192e-07
TUBB1	-1.26811	0.000630087
KCNH6	-1.26806	0.0103439
ZNF74	-1.26806	0.0480876
CROT	-1.26803	0.00112555
PILRA	-1.26721	3.38728e-05
PNPLA6	-1.26717	0.019342
PDX1	-1.26701	0.0110533
PTPN2	-1.26683	0.000945558
MYBPH	-1.26682	0.00492672
LAPTM5	-1.26682	3.02498e-08
NPAL2	-1.26678	0.000126291
COPE	-1.26671	0.00026384
TOP2A	-1.2666	1.90817e-05
FAIM2	-1.26648	1.27256e-05
BIRC5	-1.26645	7.09227e-05
GPR37	-1.26609	0.001348
TIA1	-1.26599	0.00424395
IPO7	-1.26592	0.00617575
SSB	-1.26589	0.000742011
PSMA2	-1.26586	0.000592762
PTPRG	-1.26583	0.000746151
IVNS1ABP	-1.26574	0.000343429
PTPRR	-1.26562	0.0439275
OR10J1	-1.26559	0.0149136
MCM3AP	-1.26555	6.00657e-06
SMARCA1	-1.26518	0.000394671
WDR45	-1.26509	1.06562e-05
PTDSS1	-1.26504	1.19733e-06
PSMD13	-1.26494	3.87961e-05
GNAS	-1.26493	0.00603528
BAZ2B	-1.2647	0.00700805
FLI1	-1.26452	0.00133911
VBP1	-1.26436	1.50011e-05
ATAD2B	-1.26416	0.0103439
ZNF593	-1.26402	0.00476825
ARHGAP19	-1.26398	0.00144025
MBNL1	-1.26363	9.94014e-06
HEATR1	-1.26354	0.00576056
ANKS1A	-1.26352	0.000676014
SMARCD1	-1.26346	0.000212331
COMP	-1.2634	0.00760657
NMUR1	-1.26335	0.0158769
TMED2	-1.26294	1.3726e-05
TOR3A	-1.2629	1.72867e-05
TRAK1	-1.2628	0.00896811
RGN	-1.26278	0.00120877
UPK2	-1.26254	0.012162
RPS20	-1.26242	0.000282651
ICAM1	-1.2621	0.00108606
FAM49A	-1.26203	0.00160171
ATP6V0B	-1.26192	5.79227e-06
STX6	-1.26192	3.03376e-05
C1orf50	-1.26186	0.000104866
PCK2	-1.26153	1.43272e-05
CLIC5	-1.26146	0.0037033
FAM32A	-1.26146	0.000159517
FXR2	-1.2611	0.0292334
PAGE4	-1.26105	0.00105369
DBH	-1.26099	3.44946e-05
ACP1	-1.26097	0.000424386
TARBP2	-1.26069	0.00404887
BHLHE40	-1.26056	0.0018884
CRISP2	-1.26049	0.000178055
NRP1	-1.26047	0.0107096
TPT1	-1.26006	1.02828e-05
OSBPL11	-1.25997	0.00458291
ADD3	-1.25988	0.0220638
CASP10	-1.25987	0.00238491
DPP4	-1.25986	0.00288359
DICER1	-1.25979	0.00197447
LAMB2	-1.25959	0.0118756
USO1	-1.2595	0.0309477
ZC3H13	-1.25924	7.51547e-05
ZNF467	-1.25924	0.00846791
C16orf62	-1.25912	0.00180398
LZTS1	-1.25905	0.00286859
AMACR	-1.25886	0.0324053
C1orf107	-1.25845	0.041681
CNTN1	-1.25825	0.000435817
CFDP1	-1.25814	0.00248331
SNX11	-1.25791	0.000216858
MLH1	-1.25782	8.35212e-05
TMCC1	-1.25765	0.0459269
SARDH	-1.25758	0.00026384
HIST1H1E	-1.25746	6.91926e-05
MTERF	-1.25738	2.9255e-05
ACTG2	-1.25716	0.0335012
RPP21	-1.25709	0.00235883
BMP10	-1.25681	0.00328014
OGN	-1.25677	0.00409153
ABL2	-1.25661	0.00886588
WIPI2	-1.25654	2.48377e-05
C9orf61	-1.25649	0.00585433
CAMK2G	-1.25642	0.00123244
BAZ1A	-1.2564	0.000279609
HDAC2	-1.2558	0.00755907
CDCA4	-1.25554	0.00150609
MTMR4	-1.25535	0.040369
ATG5	-1.25534	0.00209939
TUSC4	-1.25533	0.000389127
DDR1	-1.25522	0.0015794
ELOVL4	-1.25522	0.00156899
NR4A1	-1.25512	0.0010723
ABI3BP	-1.25495	0.000270748
PBX2	-1.25484	1.06284e-06
SH3BGRL	-1.25422	1.77198e-05
PREPL	-1.25408	0.000819903
RP5-1077B9.4	-1.25395	0.000270748
XKR8	-1.25388	5.33189e-05
NME1	-1.25383	0.000410365
C16orf88	-1.25354	0.00299798
WDR12	-1.25316	3.28196e-05
COL4A3	-1.25316	0.0351715
MARCKS	-1.25306	0.000407473
TSPYL4	-1.2521	0.0131294
TRAPPC10	-1.25185	0.00399938
RAB3GAP2	-1.25162	0.000414969
KLF8	-1.25139	0.000430188
HJURP	-1.2511	0.000216858
PAPOLG	-1.25098	0.00782917
MBNL1	-1.25061	5.81263e-06
CDKN2A	-1.25049	0.0440989
MARCKS	-1.25049	0.0011788
ZBTB7A	-1.25041	4.95752e-06
LHX2	-1.2502	0.0145971
EPHA4	-1.24999	0.00281846
CHERP	-1.24993	0.0241112
SLC23A2	-1.24981	0.00208639
SLC35B1	-1.24967	0.000705021
SIRT7	-1.2496	0.00128122
SKP2	-1.24956	0.00440059
RASSF9	-1.24944	0.00713086
LGMN	-1.24937	0.0399785
TOMM70A	-1.24925	2.80242e-06
PRPF3	-1.2489	0.0228194
JMJD6	-1.24871	0.00128861
GNA12	-1.24841	0.00448233
C1orf109	-1.24833	0.00800785
MPL	-1.24833	0.0271955
SRR	-1.24831	0.0188456
MAPKAPK3	-1.24822	4.63816e-05
DAG1	-1.24802	0.000389127
PLEKHB2	-1.24797	0.00042114
DLX6	-1.2475	0.022509
C13orf23	-1.24748	0.0113188
SFRS9	-1.24745	0.000246446
MTA2	-1.24718	0.0289275
BHLHB9	-1.24696	0.0128598
TRIM27	-1.24695	0.027626
XPNPEP1	-1.24683	0.0253909
SMG7	-1.24673	0.00479061
SIGLEC1	-1.24654	0.00114807
CRAT	-1.24645	0.0235385
SLC24A3	-1.24645	0.00297943
MAP4K3	-1.24642	0.0363684
KIRREL	-1.24641	0.000554944
ASTN2	-1.24635	0.000853868
EBI3	-1.24613	6.73254e-05
PARM1	-1.24608	0.00181169
RP6-213H19.1	-1.24595	0.000766447
VLDLR	-1.24577	8.16327e-05
PCDHGA1	-1.2457	0.0420864
ASNS	-1.24549	4.22861e-05
GPX2	-1.24537	0.00180398
PDLIM5	-1.24527	0.00680269
ERAP1	-1.24471	0.00304238
BATF	-1.24469	0.0123507
SDC2	-1.24467	0.000256674
CYP17A1	-1.24431	0.00013103
IMPACT	-1.2442	0.000446492
FLOT1	-1.24404	0.0401821
G6PC3	-1.24364	0.00911933
PLAA	-1.24362	0.000109154
CDK2	-1.24356	0.000762182
STAM2	-1.24355	1.71184e-05
SRRM1	-1.24329	9.42607e-05
NOC2L	-1.24315	0.00208639
PCDHGA10	-1.24266	0.00149615
LSM4	-1.24258	0.000521446
C16orf88	-1.24255	0.00269672
ZNF211	-1.24255	0.0365502
RPGR	-1.2424	0.000770742
PTPRA	-1.24234	0.0152213
NUDT4	-1.24189	0.00943347
TOR1A	-1.24188	1.48774e-05
SFRS8	-1.24187	0.000221179
EFCAB6	-1.24182	7.46077e-06
NFATC2IP	-1.24179	0.0459269
HSPG2	-1.24173	0.018247
EDEM1	-1.24135	0.00028503
FCGR2A	-1.24129	0.00136425
MYO1E	-1.24083	0.00437626
RNF13	-1.2408	0.00349133
KIAA0586	-1.24069	0.0229506
ATG12	-1.24061	0.027626
TNC	-1.2402	0.00550103
CELSR2	-1.24018	0.000133064
FAM164A	-1.24003	3.63427e-05
MECP2	-1.23998	0.000250796
PERLD1	-1.23998	0.00353691
MARCH5	-1.2399	4.30319e-08
COL5A1	-1.23941	0.0139888
PDGFD	-1.23935	0.0173807
MAPRE3	-1.23934	0.000609134
MYCN	-1.23926	0.0461249
IRAK3	-1.23921	0.0461249
HIGD2A	-1.23917	0.000686022
NXT2	-1.23899	0.0341973
BAZ2A	-1.23894	1.15746e-05
ZBTB39	-1.23887	0.00857186
RAD23B	-1.23885	1.84274e-05
DENND2A	-1.23861	0.022509
RBMS1	-1.2386	0.00383904
CCNG2	-1.23857	5.16419e-05
UBE3A	-1.23854	9.47429e-06
MAPK8IP2	-1.23817	0.00346576
TMEM97	-1.23798	0.00534728
SREBF1	-1.23788	0.0295042
C20orf20	-1.2378	1.65094e-05
LCK	-1.23763	0.0405804
JAK3	-1.23759	0.0386864
CXCL2	-1.23745	0.0105217
FRMD4B	-1.23711	0.0109384
BAIAP2	-1.23698	0.0309477
RET	-1.23693	0.00131333
HEG1	-1.23689	0.00110199
PPME1	-1.2368	7.18797e-06
LIM2	-1.23672	0.00148749
CCNB1	-1.23669	0.00083671
C1orf2	-1.23666	0.0070523
C8orf55	-1.23665	0.0108102
CLEC11A	-1.23652	0.00201233
CDCP1	-1.2364	0.0020241
IGLV4-60	-1.23615	0.00742369
CAMK2B	-1.2361	0.000652473
PLAA	-1.23599	0.00773561
NR4A1	-1.23598	0.0134073
SURF1	-1.23595	0.000170613
ASXL1	-1.23588	0.000118664
ITSN1	-1.23559	4.22784e-06
RPS6KA4	-1.2352	0.00249527
ARHGAP25	-1.23518	0.00787252
IGHD	-1.23494	0.0108102
SEDLP	-1.23492	0.00331986
DGCR14	-1.23459	0.015137
TRIM22	-1.23456	0.000175189
NEDD9	-1.23442	2.10468e-05
PLEKHG3	-1.23417	0.0053074
PSMG2	-1.23381	3.30597e-05
MAP3K7IP1	-1.23377	0.00136425
NAGA	-1.23369	0.0399785
FGD1	-1.23363	0.0420864
EPM2AIP1	-1.23347	0.000225101
NCRNA00120	-1.23337	0.00383904
ADCY3	-1.23334	0.00101763
ARPP-21	-1.23323	0.0216153
CD40	-1.23301	0.0429578
TLE1	-1.23297	9.47429e-06
GLB1	-1.23293	0.000147326
GUCY1B3	-1.23279	0.00269672
EIF3J	-1.23274	2.6345e-07
CADM4	-1.23262	3.00446e-05
TMEM187	-1.23248	0.00285273
CPT2	-1.23214	0.0118037
ACTR2	-1.23208	0.0248252
VGLL3	-1.23202	0.00424395
RABAC1	-1.23161	0.000410365
ZNF562	-1.23124	0.00293782
PCNA	-1.23093	0.010761
ANXA8	-1.2309	0.0036075
SLC35E3	-1.23051	0.0025775
NUP210	-1.23007	7.5872e-05
PML	-1.22994	0.000860772
LIMK1	-1.22983	0.00804634
TCTA	-1.22971	0.00440059
MLYCD	-1.22967	0.00624799
WDR23	-1.22958	1.3726e-05
STYK1	-1.22952	0.0236364
C6orf108	-1.22917	0.021717
ARL17P1	-1.22906	0.000186523
BCCIP	-1.22906	3.66531e-05
PLA2G4C	-1.22902	0.000105582
RPL13A	-1.22869	0.000456886
SLC39A8	-1.22853	0.00416144
IFI30	-1.22842	0.00552272
FANCG	-1.22827	0.000101789
LDB3	-1.22824	0.0235385
LPCAT1	-1.22796	0.001963
TRAK2	-1.22784	0.00665339
SLC4A7	-1.22763	0.000853868
FEM1C	-1.22758	0.0227168
MOG	-1.22714	0.009384
HNRNPU	-1.22696	5.4538e-05
ANGPTL2	-1.22696	0.0135498
ARF3	-1.22693	0.0010723
UGCGL1	-1.22681	0.00338738
TBC1D5	-1.22656	2.56151e-06
IL2RG	-1.22648	4.49297e-05
DHODH	-1.22647	2.82463e-05
C12orf5	-1.22642	0.000111032
NR6A1	-1.2264	0.00999208
IQCA1	-1.22617	0.0414827
SIT1	-1.22615	0.000489224
GART	-1.22585	0.00379443
PUM1	-1.22569	0.00192754
PAFAH2	-1.22545	0.0131784
CBLB	-1.22501	0.000927023
ATXN1	-1.22499	0.00539821
SLC25A11	-1.22486	0.000157074
MMP19	-1.22484	0.0237349
NDC80	-1.22483	2.38731e-05
IGF2	-1.22431	0.0374658
ZNF12	-1.2242	0.0120181
DHPS	-1.22408	0.000102393
ADAMTS1	-1.22408	0.00492672
CLUAP1	-1.22393	0.0199699
SPINT2	-1.22383	0.000212331
GNAS	-1.22372	0.00603528
SETD5	-1.22339	0.000143956
POLR3G	-1.22328	0.00118452
ACACB	-1.22303	0.0127243
CISD1	-1.22287	0.00120877
HES1	-1.22282	0.000853868
EWSR1	-1.22263	0.00260886
SLC7A11	-1.22259	0.015137
NDUFA1	-1.22252	0.000394671
NXN	-1.22245	0.000372051
TXNDC14	-1.2223	0.000181234
IQGAP1	-1.22207	0.000258664
ARHGAP11A	-1.22204	0.0450795
PWP1	-1.22201	0.0022777
JMJD1C	-1.22185	0.00552272
ZNF500	-1.22177	0.0245991
SFRP4	-1.22176	3.41769e-06
CNIH	-1.22155	0.00490506
PRSS3	-1.22154	0.00927941
SCN1A	-1.22152	0.00508497
RGL1	-1.22103	0.0117373
SLC25A14	-1.22102	0.000397233
PCGF1	-1.2209	0.0469377
USH1C	-1.22081	0.00800785
PHKA2	-1.22078	0.00285273
PLN	-1.22076	0.0238542
OAZ3	-1.22073	0.000242832
PRPF38B	-1.2207	0.0173807
ZNF273	-1.22069	0.0167851
CRHR1	-1.22041	0.0309477
SEL1L	-1.22016	1.23149e-05
IDE	-1.22007	0.00133027
RREB1	-1.22004	0.00215223
DAB2	-1.21995	0.000128143
TIA1	-1.21984	0.0376299
PAPOLA	-1.21943	0.000281403
PA2G4	-1.21898	0.0359854
SH2B1	-1.21896	0.00192754
METTL4	-1.21894	0.00521812
JAK3	-1.21887	0.0418984
ROGDI	-1.21865	0.000124159
ZFP36L2	-1.21863	0.000202994
RAB4B	-1.21859	0.001963
RABL2A	-1.21846	0.00222258
SOD1	-1.21832	0.00113199
BGN	-1.21831	0.000204569
PVR	-1.21829	4.74767e-05
HYPK	-1.21821	2.33077e-05
GAP43	-1.2182	0.00481725
SERTAD3	-1.21819	0.00851873
KLHL35	-1.21807	0.00149615
AURKAIP1	-1.21806	0.0318117
WDYHV1	-1.21796	0.00733835
TUBGCP4	-1.21796	0.0022777
GSTT2	-1.21772	0.000700764
TPM4	-1.21772	7.7405e-05
MRPS18A	-1.21768	0.000612475
ANXA9	-1.21766	0.0180888
SLC16A1	-1.21758	0.0139888
DDX3Y	-1.21742	0.00638173
TMEM59	-1.21726	0.000139584
KIF13B	-1.21717	0.0372743
SPAG5	-1.21716	0.0194478
ADAM7	-1.21698	0.0099398
CLCN7	-1.21698	0.038518
IDH3A	-1.21696	5.34926e-05
SCAMP5	-1.21693	0.0318117
MVD	-1.21677	0.00136425
MAN2A2	-1.21666	0.00297943
ITPR3	-1.21661	0.0202575
EVI5	-1.21641	0.00760657
PTPRT	-1.21638	0.00115567
TOR1AIP1	-1.21625	0.00502879
LAMA4	-1.21594	0.00120877
MUC5AC	-1.21593	0.00123244
VAT1	-1.21586	6.11244e-06
KRAS	-1.21585	0.015137
CTNNBIP1	-1.21579	0.00246534
ARHGDIA	-1.21563	0.000676014
PCSK7	-1.21526	2.66585e-05
IDH3A	-1.21524	0.00216644
GOLGA6	-1.21512	0.00356104
MTUS1	-1.21502	0.0146697
DMXL2	-1.21497	0.00331986
HS3ST1	-1.21486	0.0397932
C1orf216	-1.21449	0.000705021
PPYR1	-1.21432	0.000572778
GIPC1	-1.21407	0.0452615
CUL4B	-1.21366	0.00014507
MAX	-1.21349	0.00388299
DZIP1	-1.2134	0.028685
ENPEP	-1.21321	0.0200678
CD69	-1.2132	0.00419087
LCE2B	-1.21298	0.0139888
NAT11	-1.21288	0.00283507
PVT1	-1.21288	0.0379659
RAB26	-1.2128	1.95948e-05
LY6E	-1.2127	0.000776613
IFIT5	-1.21269	1.5627e-06
ACADL	-1.21251	0.00800785
PPP2R2A	-1.21237	0.00141369
ANK1	-1.21206	0.00841338
TRPA1	-1.21204	0.000513815
SMARCA5	-1.21203	0.0235385
ILK	-1.21203	9.08155e-07
FANCE	-1.21188	0.00552272
SEL1L	-1.21175	8.50394e-05
NUP160	-1.21173	0.000652473
LIME1	-1.21172	0.0152999
HNRNPM	-1.21162	0.00271169
TSHR	-1.21161	0.0224039
MON1B	-1.21096	2.08421e-05
SIAH1	-1.21092	0.000686022
MS4A6A	-1.21088	0.00218233
XDH	-1.21088	0.000186523
ATP6V1A	-1.21065	0.0372743
PHYH	-1.21044	0.00970236
LARS2	-1.21038	0.0127932
ATP2A2	-1.21003	0.000214131
DYRK2	-1.21002	0.0199699
BTD	-1.20973	0.00552272
CLK2	-1.20966	0.0176729
CEBPG	-1.20938	0.000880956
SNX1	-1.20927	0.000453925
MYCBP	-1.20915	0.000391889
IGH	-1.209	0.000136285
MKRN1	-1.209	0.0146697
NONO	-1.20898	5.34926e-05
IFT122	-1.20885	0.0155289
TRAPPC3	-1.20879	0.00105369
LTF	-1.20859	0.00546606
FTL	-1.20845	0.00278368
COMMD8	-1.20845	0.000242832
CLEC2B	-1.20838	0.00490506
ZNF22	-1.2083	0.00787252
ELN	-1.20825	0.00066179
LYPLA2	-1.20821	0.000218236
MARS	-1.20802	0.00755907
G3BP2	-1.20799	0.0150651
C1QB	-1.20774	6.86032e-05
ASF1A	-1.20758	0.0310901
MGAT4B	-1.20751	0.000496205
RBMX2	-1.20736	0.00943347
JARID1B	-1.20726	0.00036056
FXYD3	-1.20721	7.29757e-05
GPRC5C	-1.20668	0.00170525
IFNAR2	-1.20668	0.000432737
GABARAPL3	-1.20664	8.16327e-05
IGFBP6	-1.20652	0.0253909
SVIL	-1.20636	4.84204e-06
C7orf44	-1.20616	0.028426
DENND3	-1.2061	6.48964e-05
EIF1AY	-1.20595	0.0139888
SPTBN2	-1.20557	0.000397233
C5orf13	-1.20534	0.00818261
ARNT2	-1.2052	0.0318117
MLL2	-1.20479	0.0497251
GPM6B	-1.20448	0.00448233
BTG2	-1.20445	0.000317552
COX6B1	-1.20434	0.0196718
SLCO2B1	-1.20426	0.00513749
DPP3	-1.20421	0.000554944
ACP2	-1.20418	0.000325605
ATP6AP2	-1.20394	0.00243492
PTPRF	-1.20376	0.000958576
ENY2	-1.20366	0.00150609
LRRC3	-1.20348	0.0158769
CCPG1	-1.20343	0.0173807
TRAF6	-1.20325	0.0310901
ACAA2	-1.20314	0.000867311
DCP2	-1.20304	3.13264e-06
TXNDC9	-1.20293	0.00249527
UBXN1	-1.20292	7.79112e-06
SSX2IP	-1.20265	0.0167851
PMS1	-1.20254	0.00881518
FAM82B	-1.20223	0.0201588
GRB10	-1.20221	0.000966738
RUVBL1	-1.20219	0.00411181
PCSK6	-1.2021	0.00299798
HSPG2	-1.20199	0.00201233
PLK4	-1.20188	7.51547e-05
ABCA1	-1.20143	0.0461249
CDYL	-1.20141	0.00596859
ASXL2	-1.20139	0.000568425
TSC1	-1.20132	1.08806e-05
NCKAP1L	-1.20131	8.28866e-05
MSH3	-1.20127	0.0188456
PLAUR	-1.20106	0.00237267
TNFRSF1A	-1.20094	0.00881518
ORC6L	-1.20093	0.0138476
PAWR	-1.20093	0.00827536
SSX2IP	-1.20092	1.68111e-05
RSRC2	-1.2008	0.00891269
AVL9	-1.20066	0.000100155
BPTF	-1.20026	0.00510331
SIRT6	-1.20016	0.00422048
SIRPA	-1.2001	7.09227e-05
SCNN1D	1.20001	0.00376998
DPYD	1.20001	7.04546e-05
DTX3	1.20006	0.0198834
ZNF711	1.20014	0.00922861
TRAPPC9	1.20024	0.00733835
NUDT7	1.20026	0.00280196
NCBP1	1.20029	0.0414827
HNRNPH1	1.2003	0.000592762
SORT1	1.20049	0.000414969
SVIL	1.20054	1.60789e-05
U2AF2	1.20058	0.0363684
PFDN1	1.20076	0.00502879
SLC16A1	1.2008	0.00902385
HMX1	1.20087	0.025911
TCF7L2	1.20101	0.00336761
PDK3	1.20116	0.0016338
HPS1	1.20122	1.02828e-05
CXXC1	1.20126	0.0407629
FABP3	1.20129	2.03502e-05
SHC2	1.20133	0.00167956
EPN1	1.20137	0.0298012
PUF60	1.20143	0.00206293
GRK6	1.20154	0.00733835
FAM49B	1.20157	0.00256417
SDC3	1.20173	0.0115074
CHP2	1.20179	0.000853868
FLJ10357	1.20183	0.0131784
ARVCF	1.20189	0.000952269
GPR137B	1.20195	0.000691618
IGHG1	1.20196	0.00737908
TFAP2B	1.20197	0.0189559
FXN	1.20219	0.0174798
VEGFA	1.20235	0.014361
PLA1A	1.2025	0.0138476
STON1	1.20254	1.59222e-05
PIP	1.20255	0.0264587
KRT8	1.20262	0.038518
NME7	1.20264	0.000450194
LY9	1.20267	0.0293685
CLTA	1.20268	0.0172004
C10orf92	1.20269	0.0122151
PDE6D	1.20277	0.00042114
GAS7	1.20292	0.0173807
RAD52	1.20293	0.0351715
MFI2	1.20297	0.0427723
MRC1	1.20306	0.0119454
LRRFIP1	1.20316	0.00034058
PLEKHM1	1.20321	3.12286e-05
P2RX3	1.20325	0.00278368
ZNF266	1.20353	0.00661319
HFE	1.20364	0.00606411
ARL14	1.20369	0.0490117
FAM64A	1.20375	0.0413091
FAM149A	1.20396	0.00502879
GALR3	1.204	0.0015794
IL24	1.20408	0.00203899
RBM47	1.20446	0.030796
SERHL	1.20449	0.0273308
MERTK	1.20452	6.20596e-05
SNX10	1.20453	0.000414969
SH3BP5	1.20455	0.000239108
BTN2A3	1.20473	0.0245991
NGLY1	1.20477	0.0371005
HOXA1	1.2048	0.00525013
RAD52	1.20483	0.0168648
PTH	1.20493	0.0359854
WSB2	1.20494	0.0104621
AES	1.20496	0.0435496
KIAA1305	1.20519	0.000102393
TMCO1	1.20519	0.00572555
ANKRD12	1.20525	0.000240963
LGALS8	1.20531	0.0413091
SSH1	1.20533	0.022509
GRM7	1.20537	0.0425998
C18orf1	1.20541	0.0117373
BAZ1A	1.20548	0.000413278
TFCP2L1	1.20551	0.0298012
PTGDR	1.20554	0.0107096
STX16	1.20561	0.0429578
SDF4	1.20582	0.00363094
TMEM194A	1.20599	0.00397607
PIGF	1.20605	0.00136425
TRAV8-3	1.20605	0.0283136
EVL	1.20609	0.0461249
FKTN	1.20635	0.0260448
TGFB2	1.20649	0.00159052
PRTN3	1.20654	0.0494998
USP3	1.20662	0.00112555
NEK4	1.20668	0.0021117
ELAVL4	1.20676	0.0310901
WAPAL	1.20688	0.0318117
ALDH18A1	1.20712	0.00653349
SLC11A1	1.20716	0.000308102
PPP1R16B	1.20717	0.00610432
PTPN3	1.20722	0.00224956
PIGH	1.2073	0.0369273
ZNF780B	1.2073	0.0142075
MMP16	1.20746	0.0320896
NR1D1	1.20754	0.00376998
MADCAM1	1.20761	0.00546606
ANKRD6	1.20768	0.0301058
NHLH1	1.20775	0.018651
DCXR	1.20779	0.00406522
APP	1.20787	0.000380027
AGTR2	1.20793	0.0223031
IFFO1	1.20793	0.00285273
CCL18	1.20801	0.0292334
S100A7	1.20802	0.00841338
ZBED2	1.20806	0.00156899
C11orf17	1.20808	0.0443084
TCEA1	1.20812	0.00413469
ZBTB7C	1.20813	0.0465555
HOXD13	1.20829	0.00114102
GABBR2	1.20833	0.00167956
DEXI	1.20835	0.0440989
IGLα	1.20852	9.5885e-05
MOBKL3	1.20855	0.0011623
RNPEP	1.20864	0.00205016
GTSE1	1.20864	0.00374684
CCND1	1.20882	0.0174798
EHD4	1.20885	0.00353691
TAP2	1.20888	0.0194478
TARDBP	1.20894	0.000182507
SEMA4F	1.20896	0.00290059
ZNF214	1.20901	0.00246534
PICALM	1.2091	0.000369202
CASP5	1.20915	0.00180398
SEMA3F	1.20926	0.0497251
SLC22A7	1.2093	0.0142783
C11orf2	1.20932	0.0418984
GORASP1	1.20939	0.010761
KCNN4	1.20954	0.0429578
CYP2B6	1.20962	0.0313769
CNPY3	1.20967	0.00128122
GABRG2	1.20971	0.00128861
TRMT61A	1.20975	0.0144354
HGF	1.20977	0.0413091
TRA	1.20985	0.000901159
APBB2	1.20998	0.00495553
CYC1	1.21	2.82269e-06
ITGB5	1.21025	0.0325641
IFI44	1.21025	0.00286859
MED24	1.21036	0.00151547
HPGD	1.21039	0.000533549
CYCS	1.21044	0.0066887
SCML2	1.21053	0.00943347
B3GALNT1	1.21057	0.00288359
UCP1	1.2106	0.0348156
LAD1	1.21062	0.0440989
SIM2	1.2107	0.00804634
DBP	1.21098	0.00128122
BTF3	1.21104	0.0231946
TXNRD2	1.2111	0.0358332
ITGB1BP1	1.21114	0.000513815
RPS4X	1.21116	0.0257736
TSC22D2	1.21145	0.00221122
H1FX	1.21149	0.00490506
DDOST	1.21156	0.0379659
C1orf77	1.21161	0.0112476
TCEAL1	1.21169	0.00280196
EXOSC2	1.21171	0.0120181
ANKRD1	1.21193	0.00437626
RPE65	1.21206	0.000435817
ESRRA	1.21241	0.00555353
DPM3	1.21242	0.0435496
KIF3A	1.21275	0.00130356
MED16	1.21276	0.0203716
AAK1	1.21278	0.00295904
ATP5J2	1.2128	0.00755907
PTCRA	1.21316	0.00363094
TCOF1	1.21317	0.0274757
POU2F3	1.2132	0.00871666
INPP4A	1.21324	0.00717047
ZNF407	1.21325	0.0138476
MYO5C	1.21334	0.00769299
FABP3	1.21343	0.0213016
POLD2	1.21349	9.47429e-06
TBC1D8	1.21351	0.00129717
SLC23A2	1.21351	6.91926e-05
LEF1	1.21355	0.0122814
HMGCS1	1.21361	0.0181814
SLC2A3	1.21367	0.0490117
RPLP2	1.21369	0.00036056
YDD19	1.21374	1.32807e-05
IFNA6	1.21397	0.00424395
MLL	1.21397	0.0429578
KIAA1609	1.21399	0.00606411
GRP	1.214	0.00411181
ELF4	1.21407	0.0450795
APBB2	1.2141	0.0397932
KIAA0101	1.21419	0.0225948
MACF1	1.21424	0.00126438
ZC3H11A	1.21432	0.00072678
HCCS	1.21433	0.00568922
TUBB3	1.21453	0.00246534
IGH	1.21457	0.0235385
DEK	1.21461	0.0299387
RNPEP	1.21463	0.00406522
CXorf57	1.21464	0.00256417
NRXN3	1.21477	0.00153815
CEACAM3	1.21484	0.025911
COX10	1.21491	0.00130356
RBM10	1.21496	0.0168648
FAM69A	1.21503	0.00501367
UNC45A	1.21515	0.030796
ZNF217	1.21527	0.00122592
SNRPD2	1.21537	0.0179865
RPS3A	1.21548	7.69622e-05
VISA	1.21552	0.0161521
DAB1	1.21557	0.00297943
PHF1	1.2156	0.000206009
WTAP	1.21564	0.00516326
NR2F2	1.2157	0.022509
ADAMTS6	1.21576	0.028685
FLJ20184	1.21596	0.0010723
PUS3	1.21597	0.00693255
MYH7	1.21609	0.0111161
TOM1	1.21624	0.0179865
EIF3F	1.21627	0.0231946
TSPAN5	1.2163	0.00020937
ST6GALNAC4	1.21641	0.018651
PQLC3	1.21641	0.00620853
SH3BGRL3	1.21641	0.00617575
CKLF	1.21646	0.00606411
RAB40C	1.21651	0.00552272
KIAA1310	1.21651	0.0374658
NME3	1.21653	0.0102945
GRM6	1.21656	0.001963
FNTA	1.21657	0.00114807
RIN3	1.2166	0.00424395
RXRB	1.21664	0.0378173
ASCL1	1.21672	0.000111602
CYP3A5	1.21673	0.00146853
DLST	1.2168	0.0249624
CKB	1.21685	0.025911
C12orf24	1.21701	0.0016338
TOP2B	1.21705	0.0142075
KPNA1	1.21715	0.00205016
DNAJB6	1.21721	0.0490117
PID1	1.21728	0.000380027
MMACHC	1.21728	0.00144025
EPO	1.21736	0.0263053
SUPT16H	1.21737	0.0165161
C11orf9	1.21744	0.018247
C14orf133	1.21745	0.000542372
ING1	1.21746	0.0187498
PXMP3	1.21774	0.00518486
DIO2	1.21778	0.00160171
IRAK3	1.2178	0.00283507
NOTCH2	1.21794	0.0133297
SYK	1.21795	0.00510331
NFATC1	1.21801	0.00226359
HMGN1	1.21852	0.0016338
KEAP1	1.21854	0.00751924
LRP10	1.21884	0.000776613
PPA1	1.21886	0.0425998
SETD8	1.21914	0.00437626
KLF12	1.21921	0.0344999
MAFK	1.2193	0.000127161
FLJ10038	1.21933	0.00081491
GAP43	1.21976	0.00283507
CBS	1.21982	0.000282651
SRP72	1.21997	0.000842254
OSGIN1	1.21998	0.027626
SKP1	1.22024	1.32807e-05
ACPP	1.22038	0.0142075
TRIM33	1.22041	0.00240062
RHCE	1.22048	0.00999208
SMARCC2	1.22063	0.047651
CTLA4	1.22068	0.0424219
COMMD4	1.22091	0.00184
NASP	1.22093	9.94014e-06
DDX21	1.22097	0.0158048
SAFB2	1.22097	0.000766447
YY1AP1	1.221	0.0431625
CHKB	1.221	0.0037033
GATA1	1.22102	0.00309848
RGS6	1.22102	0.0177668
GLS	1.22108	0.00562023
C11orf80	1.22108	0.00386393
SCCPDH	1.22119	0.000927023
PAXIP1	1.2213	3.94015e-06
TTC9	1.22134	0.0315212
DDX19A	1.22137	0.0141458
TFEB	1.22151	0.00035802
FAM168B	1.22158	8.84284e-05
ABHD6	1.22162	0.0301058
ULK2	1.22175	0.000831204
LEF1	1.22186	3.70093e-05
IL17A	1.22188	0.0463236
BTF3	1.22219	0.0152213
SLC4A7	1.2224	0.00349133
CD226	1.22243	0.0221793
GYS2	1.22246	4.03877e-05
AKT3	1.22265	0.00411181
PCDHB6	1.22274	0.000568425
UQCRC2	1.2229	0.00254916
TTC38	1.22291	0.00787252
RPS17	1.22293	0.00243492
CA10	1.22299	0.00521812
PLA2G2F	1.22303	0.0127243
TPM1	1.22312	0.00214046
CIAO1	1.22318	0.00301961
PRKRIP1	1.22323	0.021717
SDAD1	1.22336	0.0338451
NDRG3	1.22338	0.0172004
POLB	1.2234	9.94792e-05
EWSR1	1.22341	0.00353691
CD44	1.22343	1.87384e-05
NUDT4	1.22348	0.0396087
SEC16A	1.22356	0.00411181
C5orf30	1.22358	0.0183438
NDRG3	1.22366	0.0333485
MET	1.22374	0.000234791
HIPK2	1.22386	0.015137
C19orf60	1.22387	0.00290059
GIMAP5	1.2239	0.0178408
PLEKHH3	1.2239	0.00254916
MRPL3	1.22412	4.90685e-05
LRRFIP1	1.22426	0.0153637
JARID1D	1.22436	0.000927023
SUB1	1.22444	2.12535e-05
NCAPH2	1.22456	0.0411483
DOPEY2	1.22456	0.0256541
SMCR7L	1.2247	0.00162562
TBC1D9B	1.22471	0.00800785
TDRKH	1.22475	0.0245991
STRN3	1.22478	0.00518486
SPAG1	1.22479	8.28866e-05
SDK2	1.22534	0.0315212
GBP1	1.22551	0.00231033
MAP3K5	1.22554	4.00915e-05
C7orf25	1.2256	0.0156184
HLA-DQB1	1.22561	0.00579113
CCNL2	1.22582	0.00492672
ANKRD12	1.22582	0.00536679
NPAS3	1.22589	0.0168648
CYTH3	1.226	4.57877e-06
CSAD	1.22611	0.0318117
TRAPPC4	1.22611	0.000945558
NR2F6	1.22612	0.00416144
MAST2	1.22615	0.0166961
CCDC49	1.22617	0.00510331
NDRG2	1.22619	0.0449171
CR1	1.22629	0.0197792
C1orf25	1.22648	1.04678e-05
TMEM53	1.22669	0.0179865
SLC35D1	1.22672	0.00999208
XPO7	1.22672	0.0439275
PSMD4	1.22674	0.00952882
MAPK8IP3	1.22676	0.00113199
TTLL4	1.22684	0.00283507
[truncated: 2,115 more rows]
